# Supplementary material for: Optimal selection of molecular descriptors for antimicrobial peptides classification: an evolutionary feature weighting approach
Source: BMC Genomics. 2018 Sep 24;19(Suppl 7):672. doi: 10.1186/s12864-018-5030-1 (PMC6156846; doi:10.1186/s12864-018-5030-1)
Supplement: Supplementary file 2 — Predictions of antimicrobial activity for DAMPD_AMP. Evaluation of different models with DAMP_AMP after applying the best compromise solutions and four machine learning algorithms. This file shows the results obtained by each of the best compromise solutions given λ1 in each fold of the 10-fold cross-validation test. (CSV 33 kb) [file 12864_2018_5030_MOESM2_ESM.csv]

Lambda1	ML	Fold	Tn	Fp	Fn	Tp	Total	Sens(%)	Spec(%)	Prec(%)	Bal Acc(%)	Acc(%)	MCC	ROCArea	Training Time(ms)	Testing Time(ms)
baseline	KNN	fold1	210	3	18	29	260	61.70212766	98.5915493	90.625	80.14683848	91.92307692	0.706265655	0.801468385	0.034547806	0.104794502
baseline	KNN	fold2	214	1	25	20	260	44.44444444	99.53488372	95.23809524	71.98966408	90	0.610612204	0.719896641	0.017788649	0.103365183
baseline	KNN	fold3	220	4	9	27	260	75	98.21428571	87.09677419	86.60714286	95	0.780319574	0.866071429	0.017769575	0.104139328
baseline	KNN	fold4	206	5	19	30	260	61.2244898	97.63033175	85.71428571	79.42741077	90.76923077	0.674366571	0.794274108	0.024292707	0.104290962
baseline	KNN	fold5	218	1	16	24	259	60	99.543379	96	79.7716895	93.43629344	0.728630919	0.797716895	0.026519775	0.105387926
baseline	KNN	fold6	198	5	20	36	259	64.28571429	97.53694581	87.80487805	80.91133005	90.34749035	0.697219532	0.8091133	0.021380186	0.103930235
baseline	KNN	fold7	221	3	11	24	259	68.57142857	98.66071429	88.88888889	83.61607143	94.59459459	0.752158054	0.836160714	0.024119139	0.10427165
baseline	KNN	fold8	218	1	19	21	259	52.5	99.543379	95.45454545	76.0216895	92.27799228	0.674577771	0.760216895	0.027382612	0.105066776
baseline	KNN	fold9	218	1	19	21	259	52.5	99.543379	95.45454545	76.0216895	92.27799228	0.674577771	0.760216895	0.025034189	0.104665518
baseline	KNN	fold10	211	2	19	27	259	58.69565217	99.06103286	93.10344828	78.87834252	91.89189189	0.70001615	0.788783425	0.026052713	0.104521513
baseline	NN	fold1	207	6	14	33	260	70.21276596	97.18309859	84.61538462	83.69793227	92.30769231	0.726345983	0.836979323	0.835496664	0.000640869
baseline	NN	fold2	212	3	15	30	260	66.66666667	98.60465116	90.90909091	82.63565891	93.07692308	0.741784868	0.826356589	0.764297485	0.000652552
baseline	NN	fold3	222	2	15	21	260	58.33333333	99.10714286	91.30434783	78.7202381	93.46153846	0.69864282	0.787202381	0.62474966	0.000654221
baseline	NN	fold4	200	11	10	39	260	79.59183673	94.78672986	78	87.1892833	91.92307692	0.738061281	0.871892833	0.725282669	0.000647783
baseline	NN	fold5	210	9	10	30	259	75	95.89041096	76.92307692	85.44520548	92.66409266	0.71630157	0.854452055	0.669981718	0.000670671
baseline	NN	fold6	193	10	13	43	259	76.78571429	95.07389163	81.13207547	85.92980296	91.11969112	0.733255482	0.85929803	0.421269417	0.000645161
baseline	NN	fold7	217	7	6	29	259	82.85714286	96.875	80.55555556	89.86607143	94.98069498	0.787930271	0.898660714	0.442778587	0.00064683
baseline	NN	fold8	217	2	14	26	259	65	99.08675799	92.85714286	82.043379	93.82239382	0.745822274	0.82043379	0.608570337	0.000646114
baseline	NN	fold9	217	2	14	26	259	65	99.08675799	92.85714286	82.043379	93.82239382	0.745822274	0.82043379	0.75582242	0.000641108
baseline	NN	fold10	206	7	9	37	259	80.43478261	96.71361502	84.09090909	88.57419882	93.82239382	0.785145344	0.885741988	0.55956769	0.000643015
baseline	RF	fold1	212	1	18	29	260	61.70212766	99.53051643	96.66666667	80.61632205	92.69230769	0.737559733	0.80616322	3.777321339	0.017888784
baseline	RF	fold2	213	2	20	25	260	55.55555556	99.06976744	92.59259259	77.3126615	91.53846154	0.67742257	0.773126615	3.806536436	0.018063068
baseline	RF	fold3	220	4	8	28	260	77.77777778	98.21428571	87.5	87.99603175	95.38461538	0.798915937	0.879960317	3.817287207	0.017718554
baseline	RF	fold4	209	2	13	36	260	73.46938776	99.0521327	94.73684211	86.26076023	94.23076923	0.802856417	0.862607602	3.884779692	0.018005133
baseline	RF	fold5	216	3	11	29	259	72.5	98.63013699	90.625	85.56506849	94.59459459	0.781120041	0.855650685	3.731672525	0.017787218
baseline	RF	fold6	202	1	15	41	259	73.21428571	99.50738916	97.61904762	86.36083744	93.82239382	0.812178321	0.863608374	3.730465651	0.017796755
baseline	RF	fold7	223	1	10	25	259	71.42857143	99.55357143	96.15384615	85.49107143	95.75289575	0.807499948	0.854910714	3.714138269	0.018170834
baseline	RF	fold8	218	1	14	26	259	65	99.543379	96.2962963	82.2716895	94.20849421	0.763269444	0.822716895	3.808821201	0.017544746
baseline	RF	fold9	218	1	11	29	259	72.5	99.543379	96.66666667	86.0216895	95.36679537	0.813519109	0.860216895	3.702943087	0.017462969
baseline	RF	fold10	210	3	15	31	259	67.39130435	98.5915493	91.17647059	82.99142682	93.05019305	0.746739447	0.829914268	3.718540907	0.017568111
baseline	SVM_L	fold1	192	21	11	36	260	76.59574468	90.14084507	63.15789474	83.36829488	87.69230769	0.620750809	0.833682949	0.092862368	0.000486851
baseline	SVM_L	fold2	193	22	9	36	260	80	89.76744186	62.06896552	84.88372093	88.07692308	0.633999046	0.848837209	0.08716011	0.00036025
baseline	SVM_L	fold3	195	29	3	33	260	91.66666667	87.05357143	53.22580645	89.36011905	87.69230769	0.638018422	0.89360119	0.068383694	0.000361681
baseline	SVM_L	fold4	180	31	5	44	260	89.79591837	85.30805687	58.66666667	87.55198762	86.15384615	0.648314443	0.875519876	0.065921545	0.000362396
baseline	SVM_L	fold5	191	28	10	30	259	75	87.21461187	51.72413793	81.10730594	85.32818533	0.539302488	0.811073059	0.065467596	0.00036335
baseline	SVM_L	fold6	174	29	6	50	259	89.28571429	85.71428571	63.29113924	87.5	86.48648649	0.67058448	0.875	0.065885782	0.000359297
baseline	SVM_L	fold7	196	28	3	32	259	91.42857143	87.5	53.33333333	89.46428571	88.03088803	0.639572984	0.894642857	0.065755367	0.000365496
baseline	SVM_L	fold8	202	17	11	29	259	72.5	92.23744292	63.04347826	82.36872146	89.18918919	0.612123252	0.823687215	0.06720233	0.000362158
baseline	SVM_L	fold9	199	20	5	35	259	87.5	90.86757991	63.63636364	89.18378995	90.34749035	0.692455804	0.8918379	0.065382004	0.00036025
baseline	SVM_L	fold10	189	24	7	39	259	84.7826087	88.73239437	61.9047619	86.75750153	88.03088803	0.654856868	0.867575015	0.063742161	0.000360727
lambda_0.40	KNN	fold1	165	1	5	24	195	82.75862069	99.39759036	96	91.07810553	96.92307692	0.874377513	0.910781055	0.010008812	0.102526665
lambda_0.40	KNN	fold2	161	2	13	19	195	59.375	98.77300613	90.47619048	79.07400307	92.30769231	0.69473527	0.790740031	0.009524107	0.102519035
lambda_0.40	KNN	fold3	162	2	8	23	195	74.19354839	98.7804878	92	86.4870181	94.87179487	0.798135584	0.864870181	0.014589071	0.104744911
lambda_0.40	KNN	fold4	155	2	9	29	195	76.31578947	98.72611465	93.5483871	87.52095206	94.35897436	0.812910436	0.875209521	0.017579079	0.104888678
lambda_0.40	KNN	fold5	166	1	8	20	195	71.42857143	99.4011976	95.23809524	85.41488452	95.38461538	0.801251407	0.854148845	0.022442102	0.105627537
lambda_0.40	KNN	fold6	148	1	13	32	194	71.11111111	99.32885906	96.96969697	85.21998509	92.78350515	0.79131363	0.852199851	0.022767305	0.105772018
lambda_0.40	KNN	fold7	165	1	8	20	194	71.42857143	99.39759036	95.23809524	85.4130809	95.36082474	0.801113532	0.854130809	0.01169014	0.104745388
lambda_0.40	KNN	fold8	165	1	12	16	194	57.14285714	99.39759036	94.11764706	78.27022375	93.29896907	0.702718209	0.782702238	0.02142787	0.10482502
lambda_0.40	KNN	fold9	164	0	13	17	194	56.66666667	100	100	78.33333333	93.29896907	0.724601326	0.783333333	0.022851706	0.106081963
lambda_0.40	KNN	fold10	157	1	10	26	194	72.22222222	99.36708861	96.2962963	85.79465541	94.32989691	0.80405889	0.857946554	0.022932529	0.106091261
lambda_0.40	NN	fold1	158	8	8	21	195	72.4137931	95.18072289	72.4137931	83.797258	91.79487179	0.67594516	0.83797258	0.300257683	0.000580311
lambda_0.40	NN	fold2	154	9	9	23	195	71.875	94.47852761	71.875	83.1767638	90.76923077	0.663535276	0.831767638	0.402312279	0.00056982
lambda_0.40	NN	fold3	164	0	20	11	195	35.48387097	100	100	67.74193548	89.74358974	0.56237824	0.677419355	0.406077385	0.000567198
lambda_0.40	NN	fold4	132	25	1	37	195	97.36842105	84.07643312	59.67741935	90.72242709	86.66666667	0.692761285	0.907224271	0.344275951	0.000592947
lambda_0.40	NN	fold5	167	0	12	16	195	57.14285714	100	100	78.57142857	93.84615385	0.730151019	0.785714286	0.421135664	0.000570536
lambda_0.40	NN	fold6	146	3	11	34	194	75.55555556	97.98657718	91.89189189	86.77106637	92.78350515	0.790105206	0.867710664	0.325051308	0.000570059
lambda_0.40	NN	fold7	160	6	11	17	194	60.71428571	96.38554217	73.91304348	78.54991394	91.2371134	0.620734503	0.785499139	0.321885347	0.000571728
lambda_0.40	NN	fold8	162	4	5	23	194	82.14285714	97.59036145	85.18518519	89.86660929	95.36082474	0.809528676	0.898666093	0.372090816	0.000874996
lambda_0.40	NN	fold9	146	18	5	25	194	83.33333333	89.02439024	58.13953488	86.17886179	88.1443299	0.629861039	0.861788618	0.397036791	0.000578642
lambda_0.40	NN	fold10	144	14	6	30	194	83.33333333	91.13924051	68.18181818	87.23628692	89.69072165	0.691359906	0.872362869	0.282431841	0.000572443
lambda_0.40	RF	fold1	165	1	8	21	195	72.4137931	99.39759036	95.45454545	85.90569173	95.38461538	0.807629074	0.859056917	2.737896442	0.016208887
lambda_0.40	RF	fold2	162	1	14	18	195	56.25	99.38650307	94.73684211	77.81825153	92.30769231	0.694857073	0.778182515	2.665887833	0.016075134
lambda_0.40	RF	fold3	162	2	5	26	195	83.87096774	98.7804878	92.85714286	91.32572777	96.41025641	0.861818923	0.913257278	2.818263769	0.015980721
lambda_0.40	RF	fold4	153	4	7	31	195	81.57894737	97.4522293	88.57142857	89.51558833	94.35897436	0.815729295	0.895155883	2.791389227	0.01680541
lambda_0.40	RF	fold5	167	0	5	23	195	82.14285714	100	100	91.07142857	97.43589744	0.893056456	0.910714286	2.710942268	0.015918732
lambda_0.40	RF	fold6	149	0	9	36	194	80	100	100	90	95.36082474	0.868579518	0.9	2.796732426	0.016936779
lambda_0.40	RF	fold7	166	0	5	23	194	82.14285714	100	100	91.07142857	97.42268041	0.892978271	0.910714286	2.831532478	0.016021729
lambda_0.40	RF	fold8	166	0	10	18	194	64.28571429	100	100	82.14285714	94.84536082	0.778672697	0.821428571	2.646339417	0.016839504
lambda_0.40	RF	fold9	164	0	10	20	194	66.66666667	100	100	83.33333333	94.84536082	0.79268688	0.833333333	2.757050276	0.016107321
lambda_0.40	RF	fold10	157	1	12	24	194	66.66666667	99.36708861	96	83.01687764	93.29896907	0.766182861	0.830168776	2.648329973	0.015796661
lambda_0.40	SVM_L	fold1	154	12	4	25	195	86.20689655	92.77108434	67.56756757	89.48899044	91.79487179	0.716687226	0.894889904	0.138670206	0.000462055
lambda_0.40	SVM_L	fold2	151	12	5	27	195	84.375	92.63803681	69.23076923	88.5065184	91.28205128	0.713080299	0.885065184	0.077018976	0.000368834
lambda_0.40	SVM_L	fold3	157	7	5	26	195	83.87096774	95.73170732	78.78787879	89.80133753	93.84615385	0.776275637	0.898013375	0.085377455	0.000345945
lambda_0.40	SVM_L	fold4	148	9	4	34	195	89.47368421	94.26751592	79.06976744	91.87060007	93.33333333	0.8000641	0.918706001	0.072480679	0.000344515
lambda_0.40	SVM_L	fold5	154	13	3	25	195	89.28571429	92.21556886	65.78947368	90.75064157	91.79487179	0.721539437	0.907506416	0.074508429	0.000370264
lambda_0.40	SVM_L	fold6	140	9	4	41	194	91.11111111	93.95973154	82	92.53542133	93.29896907	0.820944651	0.925354213	0.070137739	0.000359297
lambda_0.40	SVM_L	fold7	149	17	1	27	194	96.42857143	89.75903614	61.36363636	93.09380379	90.72164948	0.723279103	0.930938038	0.080526829	0.000348091
lambda_0.40	SVM_L	fold8	154	12	6	22	194	78.57142857	92.77108434	64.70588235	85.67125645	90.72164948	0.659450212	0.856712565	0.073553324	0.000370741
lambda_0.40	SVM_L	fold9	156	8	8	22	194	73.33333333	95.12195122	73.33333333	84.22764228	91.75257732	0.684552846	0.842276423	0.070849419	0.000356197
lambda_0.40	SVM_L	fold10	149	9	5	31	194	86.11111111	94.30379747	77.5	90.20745429	92.78350515	0.772726863	0.902074543	0.072622776	0.000350237
lambda_0.45	KNN	fold1	165	1	6	23	195	79.31034483	99.39759036	95.83333333	89.35396759	96.41025641	0.852447981	0.893539676	0.009352446	0.102482319
lambda_0.45	KNN	fold2	162	1	13	19	195	59.375	99.38650307	95	79.38075153	92.82051282	0.717344322	0.793807515	0.009168148	0.10259676
lambda_0.45	KNN	fold3	162	2	8	23	195	74.19354839	98.7804878	92	86.4870181	94.87179487	0.798135584	0.864870181	0.013959408	0.103686571
lambda_0.45	KNN	fold4	155	2	9	29	195	76.31578947	98.72611465	93.5483871	87.52095206	94.35897436	0.812910436	0.875209521	0.020484924	0.105201483
lambda_0.45	KNN	fold5	167	0	8	20	195	71.42857143	100	100	85.71428571	95.8974359	0.825610473	0.857142857	0.015965462	0.104891777
lambda_0.45	KNN	fold6	148	1	13	32	194	71.11111111	99.32885906	96.96969697	85.21998509	92.78350515	0.79131363	0.852199851	0.02158308	0.105196714
lambda_0.45	KNN	fold7	165	1	8	20	194	71.42857143	99.39759036	95.23809524	85.4130809	95.36082474	0.801113532	0.854130809	0.016264915	0.104898453
lambda_0.45	KNN	fold8	165	1	12	16	194	57.14285714	99.39759036	94.11764706	78.27022375	93.29896907	0.702718209	0.782702238	0.021780729	0.10572648
lambda_0.45	KNN	fold9	164	0	12	18	194	60	100	100	80	93.81443299	0.747723819	0.8	0.015497446	0.104260683
lambda_0.45	KNN	fold10	157	1	10	26	194	72.22222222	99.36708861	96.2962963	85.79465541	94.32989691	0.80405889	0.857946554	0.019224644	0.105947256
lambda_0.45	NN	fold1	141	25	5	24	195	82.75862069	84.93975904	48.97959184	83.84918986	84.61538462	0.555337307	0.838491899	0.275578022	0.000563622
lambda_0.45	NN	fold2	152	11	7	25	195	78.125	93.25153374	69.44444444	85.68826687	90.76923077	0.681356545	0.856882669	0.295787334	0.000566483
lambda_0.45	NN	fold3	158	6	11	20	195	64.51612903	96.34146341	76.92307692	80.42879622	91.28205128	0.654617351	0.804287962	0.216595411	0.00056076
lambda_0.45	NN	fold4	154	3	7	31	195	81.57894737	98.08917197	91.17647059	89.83405967	94.87179487	0.831713581	0.898340597	0.392637014	0.000570059
lambda_0.45	NN	fold5	163	4	13	15	195	53.57142857	97.60479042	78.94736842	75.5881095	91.28205128	0.605162925	0.755881095	0.230389118	0.000566006
lambda_0.45	NN	fold6	143	6	6	39	194	86.66666667	95.97315436	86.66666667	91.31991051	93.81443299	0.82639821	0.913199105	0.439256191	0.000552654
lambda_0.45	NN	fold7	159	7	9	19	194	67.85714286	95.78313253	73.07692308	81.82013769	91.75257732	0.65648347	0.818201377	0.372062922	0.000559092
lambda_0.45	NN	fold8	156	10	5	23	194	82.14285714	93.97590361	69.6969697	88.05938038	92.26804124	0.711958798	0.880593804	0.242413759	0.000557423
lambda_0.45	NN	fold9	149	15	5	25	194	83.33333333	90.85365854	62.5	87.09349593	89.69072165	0.663009814	0.870934959	0.266935825	0.000550747
lambda_0.45	NN	fold10	157	1	14	22	194	61.11111111	99.36708861	95.65217391	80.23909986	92.26804124	0.727305171	0.802390999	0.316806555	0.000553846
lambda_0.45	RF	fold1	165	1	8	21	195	72.4137931	99.39759036	95.45454545	85.90569173	95.38461538	0.807629074	0.859056917	2.686999798	0.016060114
lambda_0.45	RF	fold2	162	1	13	19	195	59.375	99.38650307	95	79.38075153	92.82051282	0.717344322	0.793807515	2.677073479	0.016338587
lambda_0.45	RF	fold3	162	2	4	27	195	87.09677419	98.7804878	93.10344828	92.938631	96.92307692	0.88252683	0.92938631	2.760915518	0.016176701
lambda_0.45	RF	fold4	154	3	7	31	195	81.57894737	98.08917197	91.17647059	89.83405967	94.87179487	0.831713581	0.898340597	2.789094448	0.017374992
lambda_0.45	RF	fold5	166	1	5	23	195	82.14285714	99.4011976	95.83333333	90.77202737	96.92307692	0.870414021	0.907720274	2.67491436	0.016407967
lambda_0.45	RF	fold6	149	0	8	37	194	82.22222222	100	100	91.11111111	95.87628866	0.883360373	0.911111111	2.736741543	0.016252756
lambda_0.45	RF	fold7	165	1	5	23	194	82.14285714	99.39759036	95.83333333	90.77022375	96.90721649	0.870314198	0.907702238	2.804850578	0.016367435
lambda_0.45	RF	fold8	166	0	9	19	194	67.85714286	100	100	83.92857143	95.36082474	0.802292633	0.839285714	2.669899464	0.016178131
lambda_0.45	RF	fold9	163	1	9	21	194	70	99.3902439	95.45454545	84.69512195	94.84536082	0.791234839	0.84695122	2.72883606	0.016505241
lambda_0.45	RF	fold10	157	1	10	26	194	72.22222222	99.36708861	96.2962963	85.79465541	94.32989691	0.80405889	0.857946554	2.575695038	0.016058445
lambda_0.45	SVM_L	fold1	154	12	4	25	195	86.20689655	92.77108434	67.56756757	89.48899044	91.79487179	0.716687226	0.894889904	0.111517668	0.000432491
lambda_0.45	SVM_L	fold2	151	12	5	27	195	84.375	92.63803681	69.23076923	88.5065184	91.28205128	0.713080299	0.885065184	0.072613001	0.000341892
lambda_0.45	SVM_L	fold3	157	7	5	26	195	83.87096774	95.73170732	78.78787879	89.80133753	93.84615385	0.776275637	0.898013375	0.092384338	0.000347137
lambda_0.45	SVM_L	fold4	149	8	4	34	195	89.47368421	94.9044586	80.95238095	92.1890714	93.84615385	0.813019994	0.921890714	0.077952862	0.000343084
lambda_0.45	SVM_L	fold5	154	13	3	25	195	89.28571429	92.21556886	65.78947368	90.75064157	91.79487179	0.721539437	0.907506416	0.06838131	0.000347137
lambda_0.45	SVM_L	fold6	140	9	4	41	194	91.11111111	93.95973154	82	92.53542133	93.29896907	0.820944651	0.925354213	0.067192554	0.000351191
lambda_0.45	SVM_L	fold7	149	17	1	27	194	96.42857143	89.75903614	61.36363636	93.09380379	90.72164948	0.723279103	0.930938038	0.071626186	0.000347376
lambda_0.45	SVM_L	fold8	154	12	6	22	194	78.57142857	92.77108434	64.70588235	85.67125645	90.72164948	0.659450212	0.856712565	0.076916456	0.000369549
lambda_0.45	SVM_L	fold9	156	8	8	22	194	73.33333333	95.12195122	73.33333333	84.22764228	91.75257732	0.684552846	0.842276423	0.065257549	0.000372171
lambda_0.45	SVM_L	fold10	149	9	5	31	194	86.11111111	94.30379747	77.5	90.20745429	92.78350515	0.772726863	0.902074543	0.077192068	0.000354052
lambda_0.5	KNN	fold1	160	6	7	22	195	75.86206897	96.38554217	78.57142857	86.12380557	93.33333333	0.733059596	0.861238056	0.005342245	0.102390766
lambda_0.5	KNN	fold2	158	5	14	18	195	56.25	96.93251534	78.26086957	76.59125767	90.25641026	0.610674132	0.765912577	0.005341768	0.102726936
lambda_0.5	KNN	fold3	159	5	5	26	195	83.87096774	96.95121951	83.87096774	90.41109363	94.87179487	0.808221873	0.904110936	0.00840497	0.105418921
lambda_0.5	KNN	fold4	152	5	8	30	195	78.94736842	96.81528662	85.71428571	87.88132752	93.33333333	0.781992876	0.878813275	0.012849808	0.10538888
lambda_0.5	KNN	fold5	163	4	7	21	195	75	97.60479042	84	86.30239521	94.35897436	0.761566904	0.863023952	0.009509802	0.105088949
lambda_0.5	KNN	fold6	144	5	13	32	194	71.11111111	96.6442953	86.48648649	83.87770321	90.72164948	0.727935094	0.838777032	0.010070801	0.104513884
lambda_0.5	KNN	fold7	160	6	6	22	194	78.57142857	96.38554217	78.57142857	87.47848537	93.81443299	0.749569707	0.874784854	0.011486053	0.105408192
lambda_0.5	KNN	fold8	161	5	9	19	194	67.85714286	96.98795181	79.16666667	82.42254733	92.78350515	0.69211794	0.824225473	0.013047695	0.105353594
lambda_0.5	KNN	fold9	162	2	12	18	194	60	98.7804878	90	79.3902439	92.78350515	0.698917823	0.793902439	0.012455463	0.105787754
lambda_0.5	KNN	fold10	156	2	10	26	194	72.22222222	98.73417722	92.85714286	85.47819972	93.81443299	0.784943331	0.854781997	0.011662483	0.10603857
lambda_0.5	NN	fold1	151	15	6	23	195	79.31034483	90.96385542	60.52631579	85.13710012	89.23076923	0.631258633	0.851371001	0.304094553	0.000405788
lambda_0.5	NN	fold2	156	7	11	21	195	65.625	95.70552147	75	80.66526074	90.76923077	0.647751157	0.806652607	0.339337349	0.000409603
lambda_0.5	NN	fold3	153	11	3	28	195	90.32258065	93.29268293	71.79487179	91.80763179	92.82051282	0.764352572	0.918076318	0.272941351	0.000408649
lambda_0.5	NN	fold4	151	6	3	35	195	92.10526316	96.17834395	85.36585366	94.14180355	95.38461538	0.858162248	0.941418036	0.466267347	0.000409365
lambda_0.5	NN	fold5	143	24	6	22	195	78.57142857	85.62874251	47.82608696	82.10008554	84.61538462	0.530275286	0.821000855	0.177493572	0.000400543
lambda_0.5	NN	fold6	148	1	23	22	194	48.88888889	99.32885906	95.65217391	74.10887397	87.62886598	0.629570457	0.74108874	0.190901995	0.000408173
lambda_0.5	NN	fold7	162	4	6	22	194	78.57142857	97.59036145	84.61538462	88.08089501	94.84536082	0.785649589	0.88080895	0.37793684	0.000407934
lambda_0.5	NN	fold8	163	3	15	13	194	46.42857143	98.19277108	81.25	72.31067126	90.72164948	0.570040484	0.723106713	0.291284323	0.000407457
lambda_0.5	NN	fold9	148	16	4	26	194	86.66666667	90.24390244	61.9047619	88.45528455	89.69072165	0.675183992	0.884552846	0.287908554	0.000409603
lambda_0.5	NN	fold10	155	3	14	22	194	61.11111111	98.10126582	88	79.60618847	91.2371134	0.687035111	0.796061885	0.17242384	0.000402927
lambda_0.5	RF	fold1	164	2	10	19	195	65.51724138	98.79518072	90.47619048	82.15621105	93.84615385	0.738182317	0.821562111	1.826369524	0.015954733
lambda_0.5	RF	fold2	161	2	14	18	195	56.25	98.77300613	90	77.51150307	91.79487179	0.671705777	0.775115031	1.819984198	0.015891314
lambda_0.5	RF	fold3	163	1	4	27	195	87.09677419	99.3902439	96.42857143	93.24350905	97.43589744	0.9018129	0.93243509	1.894902229	0.016297102
lambda_0.5	RF	fold4	152	5	6	32	195	84.21052632	96.81528662	86.48648649	90.51290647	94.35897436	0.818531912	0.905129065	1.856914043	0.016167641
lambda_0.5	RF	fold5	165	2	4	24	195	85.71428571	98.80239521	92.30769231	92.25834046	96.92307692	0.871865832	0.922583405	1.80754137	0.015851498
lambda_0.5	RF	fold6	148	1	10	35	194	77.77777778	99.32885906	97.22222222	88.55331842	94.32989691	0.837165569	0.885533184	1.820950985	0.015692472
lambda_0.5	RF	fold7	165	1	5	23	194	82.14285714	99.39759036	95.83333333	90.77022375	96.90721649	0.870314198	0.907702238	1.84011507	0.01645422
lambda_0.5	RF	fold8	166	0	9	19	194	67.85714286	100	100	83.92857143	95.36082474	0.802292633	0.839285714	1.832536697	0.01589489
lambda_0.5	RF	fold9	163	1	11	19	194	63.33333333	99.3902439	95	81.36178862	93.81443299	0.745802352	0.813617886	1.808203936	0.015792608
lambda_0.5	RF	fold10	157	1	11	25	194	69.44444444	99.36708861	96.15384615	84.40576653	93.81443299	0.785235115	0.844057665	1.706361771	0.015764475
lambda_0.5	SVM_L	fold1	154	12	5	24	195	82.75862069	92.77108434	66.66666667	87.76485251	91.28205128	0.692661452	0.877648525	0.074062586	0.000401735
lambda_0.5	SVM_L	fold2	154	9	5	27	195	84.375	94.47852761	75	89.4267638	92.82051282	0.752731526	0.894267638	0.045369387	0.00026226
lambda_0.5	SVM_L	fold3	153	11	5	26	195	83.87096774	93.29268293	70.27027027	88.58182533	91.79487179	0.719591677	0.885818253	0.036751986	0.00024581
lambda_0.5	SVM_L	fold4	147	10	2	36	195	94.73684211	93.63057325	78.26086957	94.18370768	93.84615385	0.824445073	0.941837077	0.037249327	0.000234127
lambda_0.5	SVM_L	fold5	150	17	3	25	195	89.28571429	89.82035928	59.52380952	89.55303678	89.74358974	0.674802557	0.895530368	0.044889688	0.00025034
lambda_0.5	SVM_L	fold6	139	10	4	41	194	91.11111111	93.2885906	80.39215686	92.19985086	92.78350515	0.809258363	0.921998509	0.036373377	0.000257969
lambda_0.5	SVM_L	fold7	149	17	1	27	194	96.42857143	89.75903614	61.36363636	93.09380379	90.72164948	0.723279103	0.930938038	0.037081003	0.000239134
lambda_0.5	SVM_L	fold8	151	15	3	25	194	89.28571429	90.96385542	62.5	90.12478485	90.72164948	0.697084484	0.901247849	0.036501169	0.000240564
lambda_0.5	SVM_L	fold9	156	8	6	24	194	80	95.12195122	75	87.56097561	92.78350515	0.731841301	0.875609756	0.035504103	0.000247717
lambda_0.5	SVM_L	fold10	142	16	4	32	194	88.88888889	89.87341772	66.66666667	89.38115331	89.69072165	0.709579685	0.893811533	0.036249161	0.000236988
lambda_0.55	KNN	fold1	156	10	10	19	195	65.51724138	93.97590361	65.51724138	79.7465725	89.74358974	0.59493145	0.797465725	0.001567841	0.102314472
lambda_0.55	KNN	fold2	153	10	14	18	195	56.25	93.86503067	64.28571429	75.05751534	87.69230769	0.529297132	0.750575153	0.001581907	0.102515697
lambda_0.55	KNN	fold3	158	6	5	26	195	83.87096774	96.34146341	81.25	90.10621558	94.35897436	0.791909694	0.901062156	0.002163172	0.104405642
lambda_0.55	KNN	fold4	150	7	7	31	195	81.57894737	95.54140127	81.57894737	88.56017432	92.82051282	0.771203486	0.885601743	0.004015923	0.105967999
lambda_0.55	KNN	fold5	157	10	8	20	195	71.42857143	94.01197605	66.66666667	82.72027374	90.76923077	0.636035821	0.827202737	0.003769636	0.106575727
lambda_0.55	KNN	fold6	144	5	12	33	194	73.33333333	96.6442953	86.84210526	84.98881432	91.2371134	0.744225446	0.849888143	0.004037857	0.106083393
lambda_0.55	KNN	fold7	159	7	4	24	194	85.71428571	95.78313253	77.41935484	90.74870912	94.32989691	0.781631875	0.907487091	0.004079103	0.106197119
lambda_0.55	KNN	fold8	160	6	10	18	194	64.28571429	96.38554217	75	80.33562823	91.75257732	0.647568876	0.803356282	0.004016399	0.106434584
lambda_0.55	KNN	fold9	159	5	10	20	194	66.66666667	96.95121951	80	81.80894309	92.26804124	0.686512469	0.818089431	0.004027605	0.105952978
lambda_0.55	KNN	fold10	155	3	9	27	194	75	98.10126582	90	86.55063291	93.81443299	0.785999265	0.865506329	0.004074812	0.10595417
lambda_0.55	NN	fold1	163	3	15	14	195	48.27586207	98.19277108	82.35294118	73.23431658	90.76923077	0.58610912	0.732343166	0.281469345	0.000286579
lambda_0.55	NN	fold2	155	8	18	14	195	43.75	95.09202454	63.63636364	69.42101227	86.66666667	0.454711835	0.694210123	0.24507165	0.00027132
lambda_0.55	NN	fold3	156	8	4	27	195	87.09677419	95.12195122	77.14285714	91.10936271	93.84615385	0.783392659	0.911093627	0.202491999	0.000285149
lambda_0.55	NN	fold4	143	14	5	33	195	86.84210526	91.08280255	70.21276596	88.96245391	90.25641026	0.721669141	0.889624539	0.148531914	0.000277519
lambda_0.55	NN	fold5	159	8	7	21	195	75	95.20958084	72.4137931	85.10479042	92.30769231	0.69195936	0.851047904	0.198294163	0.000278711
lambda_0.55	NN	fold6	136	13	9	36	194	80	91.27516779	73.46938776	85.63758389	88.65979381	0.692397671	0.856375839	0.28963542	0.000278234
lambda_0.55	NN	fold7	160	6	5	23	194	82.14285714	96.38554217	79.31034483	89.26419966	94.32989691	0.773960566	0.892641997	0.13628459	0.000273228
lambda_0.55	NN	fold8	161	5	12	16	194	57.14285714	96.98795181	76.19047619	77.06540448	91.2371134	0.612272675	0.770654045	0.226471901	0.000285387
lambda_0.55	NN	fold9	161	3	18	12	194	40	98.17073171	80	69.08536585	89.17525773	0.516702891	0.690853659	0.153947353	0.000277996
lambda_0.55	NN	fold10	154	4	14	22	194	61.11111111	97.46835443	84.61538462	79.28973277	90.72164948	0.668473021	0.792897328	0.273044586	0.000281334
lambda_0.55	RF	fold1	161	5	12	17	195	58.62068966	96.98795181	77.27272727	77.80432073	91.28205128	0.625404406	0.778043207	0.838390827	0.015454054
lambda_0.55	RF	fold2	156	7	16	16	195	50	95.70552147	69.56521739	72.85276074	88.20512821	0.524818721	0.728527607	0.833155632	0.015475988
lambda_0.55	RF	fold3	157	7	7	24	195	77.41935484	95.73170732	77.41935484	86.57553108	92.82051282	0.731510622	0.865755311	0.826926947	0.015491962
lambda_0.55	RF	fold4	152	5	10	28	195	73.68421053	96.81528662	84.84848485	85.24974858	92.30769231	0.744754552	0.852497486	0.819731951	0.015867949
lambda_0.55	RF	fold5	162	5	5	23	195	82.14285714	97.00598802	82.14285714	89.57442258	94.87179487	0.791488452	0.895744226	0.790206194	0.015606642
lambda_0.55	RF	fold6	147	2	12	33	194	73.33333333	98.65771812	94.28571429	85.99552573	92.78350515	0.790215098	0.859955257	0.817591429	0.015526056
lambda_0.55	RF	fold7	161	5	6	22	194	78.57142857	96.98795181	81.48148148	87.77969019	94.32989691	0.767151838	0.877796902	0.825361729	0.015444279
lambda_0.55	RF	fold8	164	2	11	17	194	60.71428571	98.79518072	89.47368421	79.75473322	93.29896907	0.703595886	0.797547332	0.799163103	0.01540041
lambda_0.55	RF	fold9	160	4	12	18	194	60	97.56097561	81.81818182	78.7804878	91.75257732	0.656349462	0.787804878	0.807173491	0.015521526
lambda_0.55	RF	fold10	156	2	14	22	194	61.11111111	98.73417722	91.66666667	79.92264416	91.75257732	0.706609832	0.799226442	0.780823708	0.015347481
lambda_0.55	SVM_L	fold1	139	27	4	25	195	86.20689655	83.73493976	48.07692308	84.97091816	84.1025641	0.562756322	0.849709182	0.017636538	0.000261307
lambda_0.55	SVM_L	fold2	137	26	11	21	195	65.625	84.04907975	44.68085106	74.83703988	81.02564103	0.430148918	0.748370399	0.015819788	0.000212669
lambda_0.55	SVM_L	fold3	143	21	2	29	195	93.5483871	87.19512195	58	90.37175452	88.20512821	0.676147408	0.903717545	0.015169621	0.000196695
lambda_0.55	SVM_L	fold4	135	22	2	36	195	94.73684211	85.98726115	62.06896552	90.36205163	87.69230769	0.699472385	0.903620516	0.013312101	0.000169277
lambda_0.55	SVM_L	fold5	140	27	2	26	195	92.85714286	83.83233533	49.05660377	88.34473909	85.12820513	0.604492514	0.883447391	0.011654854	0.000163555
lambda_0.55	SVM_L	fold6	126	23	4	41	194	91.11111111	84.56375839	64.0625	87.83743475	86.08247423	0.679343475	0.878374348	0.011894464	0.000198603
lambda_0.55	SVM_L	fold7	142	24	0	28	194	100	85.54216867	53.84615385	92.77108434	87.62886598	0.678683783	0.927710843	0.01077199	0.000159264
lambda_0.55	SVM_L	fold8	141	25	5	23	194	82.14285714	84.93975904	47.91666667	83.54130809	84.53608247	0.546318622	0.835413081	0.010374308	0.000145435
lambda_0.55	SVM_L	fold9	145	19	5	25	194	83.33333333	88.41463415	56.81818182	85.87398374	87.62886598	0.619469868	0.858739837	0.009562016	0.000139236
lambda_0.55	SVM_L	fold10	137	21	4	32	194	88.88888889	86.70886076	60.37735849	87.79887482	87.11340206	0.659540047	0.877988748	0.009245157	0.00013113
lambda_0.6	KNN	fold1	160	6	16	13	195	44.82758621	96.38554217	68.42105263	70.60656419	88.71794872	0.494487697	0.706065642	0.001268864	0.102645874
lambda_0.6	KNN	fold2	161	2	22	10	195	31.25	98.77300613	83.33333333	65.01150307	87.69230769	0.462707776	0.650115031	0.001237154	0.103006601
lambda_0.6	KNN	fold3	161	3	15	16	195	51.61290323	98.17073171	84.21052632	74.89181747	90.76923077	0.613841491	0.748918175	0.001129389	0.10365653
lambda_0.6	KNN	fold4	152	5	19	19	195	50	96.81528662	79.16666667	73.40764331	87.69230769	0.564450205	0.734076433	0.002260923	0.106156111
lambda_0.6	KNN	fold5	162	5	17	11	195	39.28571429	97.00598802	68.75	68.14585115	88.71794872	0.46372241	0.681458512	0.002343893	0.105857134
lambda_0.6	KNN	fold6	147	2	25	20	194	44.44444444	98.65771812	90.90909091	71.55108128	86.08247423	0.57375025	0.715510813	0.002378464	0.105969429
lambda_0.6	KNN	fold7	163	3	19	9	194	32.14285714	98.19277108	75	65.16781411	88.65979381	0.442547341	0.651678141	0.002319336	0.10621047
lambda_0.6	KNN	fold8	161	5	20	8	194	28.57142857	96.98795181	61.53846154	62.77969019	87.11340206	0.35922985	0.627796902	0.002288818	0.105994463
lambda_0.6	KNN	fold9	160	4	19	11	194	36.66666667	97.56097561	73.33333333	67.11382114	88.1443299	0.463326767	0.671138211	0.002193928	0.106263876
lambda_0.6	KNN	fold10	156	2	21	15	194	41.66666667	98.73417722	88.23529412	70.20042194	88.1443299	0.555468118	0.702004219	0.002325058	0.106453419
lambda_0.6	NN	fold1	158	8	20	9	195	31.03448276	95.18072289	52.94117647	63.10760283	85.64102564	0.33065253	0.631076028	0.315202475	0.000248909
lambda_0.6	NN	fold2	158	5	20	12	195	37.5	96.93251534	70.58823529	67.21625767	87.17948718	0.452067285	0.672162577	0.189472675	0.000261545
lambda_0.6	NN	fold3	160	4	20	11	195	35.48387097	97.56097561	73.33333333	66.52242329	87.69230769	0.453445012	0.665224233	0.204137325	0.000235319
lambda_0.6	NN	fold4	147	10	20	18	195	47.36842105	93.63057325	64.28571429	70.49949715	84.61538462	0.463102981	0.704994972	0.182997942	0.000229836
lambda_0.6	NN	fold5	157	10	16	12	195	42.85714286	94.01197605	54.54545455	68.43455945	86.66666667	0.408663282	0.684345595	0.13920331	0.000228882
lambda_0.6	NN	fold6	145	4	30	15	194	33.33333333	97.31543624	78.94736842	65.32438479	82.4742268	0.435227782	0.653243848	0.202424049	0.000255823
lambda_0.6	NN	fold7	163	3	19	9	194	32.14285714	98.19277108	75	65.16781411	88.65979381	0.442547341	0.651678141	0.24933219	0.000244856
lambda_0.6	NN	fold8	164	2	21	7	194	25	98.79518072	77.77777778	61.89759036	88.1443299	0.397571229	0.618975904	0.183563232	0.000242472
lambda_0.6	NN	fold9	161	3	26	4	194	13.33333333	98.17073171	57.14285714	55.75203252	85.05154639	0.223030397	0.557520325	0.139177799	0.000231743
lambda_0.6	NN	fold10	157	1	27	9	194	25	99.36708861	90	62.1835443	85.56701031	0.428424723	0.621835443	0.148614168	0.000235796
lambda_0.6	RF	fold1	159	7	16	13	195	44.82758621	95.78313253	65	70.30535937	88.20512821	0.476277096	0.703053594	0.540241003	0.016082048
lambda_0.6	RF	fold2	153	10	20	12	195	37.5	93.86503067	54.54545455	65.68251534	84.61538462	0.367180929	0.656825153	0.492527008	0.016014814
lambda_0.6	RF	fold3	157	7	12	19	195	61.29032258	95.73170732	73.07692308	78.51101495	90.25641026	0.613359955	0.785110149	0.482709646	0.016213179
lambda_0.6	RF	fold4	154	3	17	21	195	55.26315789	98.08917197	87.5	76.67616493	89.74358974	0.643267097	0.766761649	0.497910261	0.016049385
lambda_0.6	RF	fold5	163	4	8	20	195	71.42857143	97.60479042	83.33333333	84.51668092	93.84615385	0.736872924	0.845166809	0.490800142	0.016037941
lambda_0.6	RF	fold6	144	5	21	24	194	53.33333333	96.6442953	82.75862069	74.98881432	86.59793814	0.591608038	0.749888143	0.49509573	0.016057014
lambda_0.6	RF	fold7	161	5	15	13	194	46.42857143	96.98795181	72.22222222	71.70826162	89.69072165	0.52589073	0.717082616	0.487512589	0.016154051
lambda_0.6	RF	fold8	159	7	20	8	194	28.57142857	95.78313253	53.33333333	62.17728055	86.08247423	0.320435941	0.621772806	0.480997324	0.01590991
lambda_0.6	RF	fold9	163	1	17	13	194	43.33333333	99.3902439	92.85714286	71.36178862	90.72164948	0.596966403	0.713617886	0.492304087	0.015996218
lambda_0.6	RF	fold10	156	2	20	16	194	44.44444444	98.73417722	88.88888889	71.58931083	88.65979381	0.578570095	0.715893108	0.488940477	0.016706944
lambda_0.6	SVM_L	fold1	95	71	3	26	195	89.65517241	57.22891566	26.80412371	73.44204404	62.05128205	0.333641151	0.73442044	0.006566286	0.000262022
lambda_0.6	SVM_L	fold2	94	69	8	24	195	75	57.66871166	25.80645161	66.33435583	60.51282051	0.242247464	0.663343558	0.005852699	0.00026679
lambda_0.6	SVM_L	fold3	103	61	6	25	195	80.64516129	62.80487805	29.06976744	71.72501967	65.64102564	0.319985626	0.717250197	0.005417824	0.000222683
lambda_0.6	SVM_L	fold4	99	58	8	30	195	78.94736842	63.05732484	34.09090909	71.00234663	66.15384615	0.334353764	0.710023466	0.005018473	0.000208139
lambda_0.6	SVM_L	fold5	106	61	6	22	195	78.57142857	63.47305389	26.5060241	71.02224123	65.64102564	0.298193522	0.710222412	0.005161285	0.000194311
lambda_0.6	SVM_L	fold6	91	58	9	36	194	80	61.0738255	38.29787234	70.53691275	65.46391753	0.346897059	0.705369128	0.004710436	0.000194073
lambda_0.6	SVM_L	fold7	103	63	5	23	194	82.14285714	62.04819277	26.74418605	72.09552496	64.94845361	0.312612454	0.72095525	0.004424334	0.000183582
lambda_0.6	SVM_L	fold8	120	46	8	20	194	71.42857143	72.28915663	30.3030303	71.85886403	72.16494845	0.324275167	0.71858864	0.004404783	0.000172615
lambda_0.6	SVM_L	fold9	107	57	10	20	194	66.66666667	65.24390244	25.97402597	65.95528455	65.46391753	0.235819008	0.659552846	0.004179716	0.00017333
lambda_0.6	SVM_L	fold10	100	58	5	31	194	86.11111111	63.29113924	34.83146067	74.70112518	67.5257732	0.385422331	0.747011252	0.004022121	0.000163317
