# Supplementary material for: Optimal selection of molecular descriptors for antimicrobial peptides classification: an evolutionary feature weighting approach
Source: BMC Genomics. 2018 Sep 24;19(Suppl 7):672. doi: 10.1186/s12864-018-5030-1 (PMC6156846; doi:10.1186/s12864-018-5030-1)
Supplement: Supplementary file 3 — Predictions of antimicrobial activity for APD3_AMP. Evaluation of different models with APD3_AMP after applying the best compromise solutions and four machine learning algorithms. This file shows the results obtained by each of the best compromise solutions given λ1 in each fold of the 10-fold cross-validation test. (CSV 34 kb) [file 12864_2018_5030_MOESM3_ESM.csv]

Lambda1	ML	Fold	Tn	Fp	Fn	Tp	Total	Sens(%)	Spec(%)	Prec(%)	Bal Acc(%)	Acc(%)	MCC	ROCArea	Training Time(ms)	Testing Time(ms)
baseline	KNN	fold1	667	15	45	94	821	67.62589928	97.80058651	86.23853211	82.7132429	92.69183922	0.723102621	0.827132429	0.094676733	0.806139469
baseline	KNN	fold2	683	11	29	98	821	77.16535433	98.41498559	89.90825688	87.79016996	95.12789281	0.805447413	0.8779017	0.09614253	0.907089233
baseline	KNN	fold3	655	12	46	107	820	69.93464052	98.20089955	89.91596639	84.06777004	92.92682927	0.75361554	0.8406777	0.077563047	0.928410292
baseline	KNN	fold4	671	11	40	98	820	71.01449275	98.38709677	89.90825688	84.70079476	93.7804878	0.764809191	0.847007948	0.085261345	1.012514353
baseline	KNN	fold5	668	15	38	99	820	72.26277372	97.80380673	86.84210526	85.03329023	93.53658537	0.755486628	0.850332902	0.084830523	0.805980921
baseline	KNN	fold6	685	13	22	100	820	81.96721311	98.13753582	88.49557522	90.05237447	95.73170732	0.827021808	0.900523745	0.080653191	0.906375408
baseline	KNN	fold7	659	11	44	106	820	70.66666667	98.35820896	90.5982906	84.51243781	93.29268293	0.762988637	0.845124378	0.065757751	0.806911707
baseline	KNN	fold8	681	12	31	96	820	75.59055118	98.26839827	88.88888889	86.92947472	94.75609756	0.79016853	0.869294747	0.079541922	1.008121967
baseline	KNN	fold9	691	10	34	85	820	71.42857143	98.57346648	89.47368421	85.00101895	94.63414634	0.770393069	0.85001019	0.094620466	0.807559729
baseline	KNN	fold10	666	7	41	106	820	72.10884354	98.95988113	93.80530973	85.53436233	94.14634146	0.790853048	0.855343623	0.095606804	0.909925461
baseline	NN	fold1	677	5	42	97	821	69.78417266	99.26686217	95.09803922	84.52551742	94.27527406	0.785064335	0.845255174	2.4728508	0.001663208
baseline	NN	fold2	687	7	34	93	821	73.22834646	98.99135447	93	86.10985046	95.00609013	0.798490308	0.861098505	1.349634409	0.001646519
baseline	NN	fold3	651	16	24	129	820	84.31372549	97.6011994	88.96551724	90.95746245	95.12195122	0.836441905	0.909574624	2.035908699	0.001680136
baseline	NN	fold4	674	8	33	105	820	76.08695652	98.82697947	92.92035398	87.456968	95	0.813102727	0.87456968	2.203201056	0.001665592
baseline	NN	fold5	670	13	29	108	820	78.83211679	98.0966325	89.25619835	88.46437465	94.87804878	0.809148129	0.884643746	3.124841928	0.001691818
baseline	NN	fold6	683	15	20	102	820	83.60655738	97.85100287	87.17948718	90.72878012	95.73170732	0.828835667	0.907287801	2.967875957	0.001668215
baseline	NN	fold7	665	5	63	87	820	58	99.25373134	94.56521739	78.62686567	91.70731707	0.701337762	0.786268657	1.325706959	0.001668215
baseline	NN	fold8	669	24	18	109	820	85.82677165	96.53679654	81.95488722	91.1817841	94.87804878	0.808349998	0.911817841	2.6414783	0.001799822
baseline	NN	fold9	692	9	30	89	820	74.78991597	98.71611983	90.81632653	86.7530179	95.24390244	0.798130403	0.867530179	2.05836606	0.002326012
baseline	NN	fold10	668	5	44	103	820	70.06802721	99.25705795	95.37037037	84.66254258	94.02439024	0.786329804	0.846625426	2.887991667	0.001612425
baseline	RF	fold1	677	5	43	96	821	69.0647482	99.26686217	95.04950495	84.16580519	94.15347138	0.780179093	0.841658052	13.39717007	0.029819489
baseline	RF	fold2	689	5	28	99	821	77.95275591	99.2795389	95.19230769	88.61614741	95.98051157	0.839661591	0.886161474	13.5524466	0.030334473
baseline	RF	fold3	664	3	41	112	820	73.20261438	99.55022489	97.39130435	86.37641963	94.63414634	0.816234788	0.863764196	13.13222551	0.029547691
baseline	RF	fold4	674	8	34	104	820	75.36231884	98.82697947	92.85714286	87.09464916	94.87804878	0.808253053	0.870946492	13.89658475	0.030216932
baseline	RF	fold5	677	6	35	102	820	74.45255474	99.12152269	94.44444444	86.78703872	95	0.811602892	0.867870387	13.09813881	0.028972149
baseline	RF	fold6	692	6	28	94	820	77.04918033	99.14040115	94	88.09479074	95.85365854	0.828584808	0.880947907	13.95472264	0.031627178
baseline	RF	fold7	667	3	46	104	820	69.33333333	99.55223881	97.19626168	84.44278607	94.02439024	0.790632471	0.844427861	13.6531105	0.02964282
baseline	RF	fold8	684	9	32	95	820	74.80314961	98.7012987	91.34615385	86.75222415	95	0.799114331	0.867522242	13.7865448	0.030682564
baseline	RF	fold9	699	2	32	87	820	73.1092437	99.7146933	97.75280899	86.4119685	95.85365854	0.824618268	0.864119685	13.73751283	0.030386209
baseline	RF	fold10	671	2	34	113	820	76.8707483	99.70282318	98.26086957	88.28678574	95.6097561	0.845866109	0.882867857	13.80176353	0.028749466
baseline	SVM_L	fold1	613	69	21	118	821	84.89208633	89.88269795	63.10160428	87.38739214	89.03775883	0.668635335	0.873873921	0.298810482	0.000898361
baseline	SVM_L	fold2	630	64	8	119	821	93.7007874	90.77809798	65.0273224	92.23944269	91.23020706	0.733996327	0.922394427	0.258530378	0.000884771
baseline	SVM_L	fold3	608	59	18	135	820	88.23529412	91.15442279	69.58762887	89.69485845	90.6097561	0.727754424	0.896948585	0.295693636	0.000917435
baseline	SVM_L	fold4	624	58	22	116	820	84.05797101	91.49560117	66.66666667	87.77678609	90.24390244	0.69134663	0.877767861	0.294952154	0.000870466
baseline	SVM_L	fold5	615	68	16	121	820	88.32116788	90.04392387	64.02116402	89.18254587	89.75609756	0.694141005	0.891825459	0.24271059	0.0008986
baseline	SVM_L	fold6	626	72	11	111	820	90.98360656	89.68481375	60.6557377	90.33421016	89.87804878	0.689470864	0.903342102	0.259155512	0.000947237
baseline	SVM_L	fold7	604	66	16	134	820	89.33333333	90.14925373	67	89.74129353	90	0.715556915	0.897412935	0.247554302	0.000911474
baseline	SVM_L	fold8	614	79	13	114	820	89.76377953	88.6002886	59.06735751	89.18203406	88.7804878	0.668302409	0.891820341	0.25111413	0.000931025
baseline	SVM_L	fold9	637	64	10	109	820	91.59663866	90.87018545	63.00578035	91.23341205	90.97560976	0.711928809	0.912334121	0.251304865	0.000879526
baseline	SVM_L	fold10	615	58	20	127	820	86.39455782	91.38187221	68.64864865	88.88821502	90.48780488	0.713742368	0.88888215	0.305285454	0.000896931
lambda_0.40	KNN	fold1	498	15	26	77	616	74.75728155	97.07602339	83.69565217	85.91665247	93.34415584	0.75204458	0.859166525	0.047394037	0.504393339
lambda_0.40	KNN	fold2	508	9	14	84	615	85.71428571	98.25918762	90.32258065	91.98673667	96.2601626	0.857874385	0.919867367	0.071633577	0.506742716
lambda_0.40	KNN	fold3	492	11	28	84	615	75	97.81312127	88.42105263	86.40656064	93.65853659	0.777569429	0.864065606	0.067012787	0.504953623
lambda_0.40	KNN	fold4	509	9	16	81	615	83.50515464	98.26254826	90	90.88385145	95.93495935	0.843202019	0.908838515	0.075195074	0.405994177
lambda_0.40	KNN	fold5	502	11	20	82	615	80.39215686	97.85575049	88.17204301	89.12395368	94.95934959	0.812371679	0.891239537	0.06636858	0.405241251
lambda_0.40	KNN	fold6	513	6	12	84	615	87.5	98.84393064	93.33333333	93.17196532	97.07317073	0.886645888	0.931719653	0.065193653	0.417133093
lambda_0.40	KNN	fold7	499	11	21	84	615	80	97.84313725	88.42105263	88.92156863	94.79674797	0.810469347	0.889215686	0.068116903	0.506379366
lambda_0.40	KNN	fold8	509	7	21	78	615	78.78787879	98.64341085	91.76470588	88.71564482	95.44715447	0.824539647	0.887156448	0.088216782	0.405061483
lambda_0.40	KNN	fold9	522	10	17	66	615	79.51807229	98.12030075	86.84210526	88.81918652	95.6097561	0.806065084	0.888191865	0.050242662	0.420557261
lambda_0.40	KNN	fold10	484	7	32	92	615	74.19354839	98.57433809	92.92929293	86.38394324	93.65853659	0.794417681	0.863839432	0.065972328	0.504965305
lambda_0.40	NN	fold1	478	35	14	89	616	86.40776699	93.17738791	71.77419355	89.79257745	92.04545455	0.740655013	0.897925775	0.84651041	0.00170517
lambda_0.40	NN	fold2	469	48	4	94	615	95.91836735	90.71566731	66.1971831	93.31701733	91.54471545	0.752440403	0.933170173	1.316686869	0.001929998
lambda_0.40	NN	fold3	502	1	39	73	615	65.17857143	99.80119284	98.64864865	82.48988214	93.49593496	0.770826511	0.824898821	0.762874603	0.001307964
lambda_0.40	NN	fold4	500	18	11	86	615	88.65979381	96.52509653	82.69230769	92.59244517	95.28455285	0.828297205	0.925924452	0.537913084	0.001292944
lambda_0.40	NN	fold5	490	23	16	86	615	84.31372549	95.5165692	78.89908257	89.91514735	93.65853659	0.777567309	0.899151473	0.82051897	0.001291275
lambda_0.40	NN	fold6	513	6	21	75	615	78.125	98.84393064	92.59259259	88.48446532	95.6097561	0.826079054	0.884844653	0.830587149	0.00183177
lambda_0.40	NN	fold7	466	44	8	97	615	92.38095238	91.37254902	68.79432624	91.8767507	91.54471545	0.749693909	0.918767507	0.38886404	0.001523972
lambda_0.40	NN	fold8	498	18	13	86	615	86.86868687	96.51162791	82.69230769	91.69015739	94.95934959	0.817483242	0.916901574	0.85512042	0.001321554
lambda_0.40	NN	fold9	510	22	10	73	615	87.95180723	95.86466165	76.84210526	91.90823444	94.79674797	0.792429707	0.919082344	0.629804611	0.001284838
lambda_0.40	NN	fold10	457	34	9	115	615	92.74193548	93.07535642	77.18120805	92.90864595	93.00813008	0.803600691	0.929086459	0.762864351	0.001433134
lambda_0.40	RF	fold1	510	3	25	78	616	75.72815534	99.41520468	96.2962963	87.57168001	95.45454545	0.829752377	0.8757168	8.976861238	0.023737907
lambda_0.40	RF	fold2	514	3	16	82	615	83.67346939	99.41972921	96.47058824	91.5465993	96.91056911	0.881203856	0.915465993	9.000926733	0.025242567
lambda_0.40	RF	fold3	500	3	24	88	615	78.57142857	99.40357853	96.7032967	88.98750355	95.6097561	0.847543675	0.889875036	9.05909729	0.024347305
lambda_0.40	RF	fold4	516	2	18	79	615	81.44329897	99.61389961	97.5308642	90.52859929	96.74796748	0.873633339	0.905285993	9.370310307	0.024669886
lambda_0.40	RF	fold5	511	2	21	81	615	79.41176471	99.61013645	97.59036145	89.51095058	96.2601626	0.860223653	0.895109506	8.80835104	0.024017334
lambda_0.40	RF	fold6	519	0	12	84	615	87.5	100	100	93.75	98.04878049	0.924784293	0.9375	9.285300255	0.025326252
lambda_0.40	RF	fold7	505	5	28	77	615	73.33333333	99.01960784	93.90243902	86.17647059	94.63414634	0.800876217	0.861764706	9.178761959	0.024349689
lambda_0.40	RF	fold8	512	4	19	80	615	80.80808081	99.2248062	95.23809524	90.0164435	96.2601626	0.856493414	0.900164435	9.065494061	0.024383068
lambda_0.40	RF	fold9	530	2	16	67	615	80.72289157	99.62406015	97.10144928	90.17347586	97.07317073	0.869848062	0.901734759	9.01799202	0.025800228
lambda_0.40	RF	fold10	490	1	27	97	615	78.22580645	99.79633401	98.97959184	89.01107023	95.44715447	0.85528556	0.890110702	9.270136118	0.026040316
lambda_0.40	SVM_L	fold1	487	26	13	90	616	87.37864078	94.93177388	77.5862069	91.15520733	93.66883117	0.785630052	0.911552073	0.340458632	0.000737906
lambda_0.40	SVM_L	fold2	474	43	4	94	615	95.91836735	91.6827853	68.61313869	93.80057632	92.35772358	0.77053771	0.938005763	0.366106033	0.000764847
lambda_0.40	SVM_L	fold3	471	32	12	100	615	89.28571429	93.63817097	75.75757576	91.46194263	92.84552846	0.779492812	0.914619426	0.332971573	0.000766039
lambda_0.40	SVM_L	fold4	494	24	9	88	615	90.72164948	95.36679537	78.57142857	93.04422243	94.63414634	0.813022577	0.930442224	0.357047796	0.000762463
lambda_0.40	SVM_L	fold5	472	41	12	90	615	88.23529412	92.00779727	68.70229008	90.12154569	91.38211382	0.728967374	0.901215457	0.335404396	0.000755548
lambda_0.40	SVM_L	fold6	488	31	5	91	615	94.79166667	94.02697495	74.59016393	94.40932081	94.14634146	0.808388352	0.944093208	0.386804819	0.000753164
lambda_0.40	SVM_L	fold7	474	36	10	95	615	90.47619048	92.94117647	72.51908397	91.70868347	92.5203252	0.766616013	0.917086835	0.39185524	0.00074935
lambda_0.40	SVM_L	fold8	484	32	8	91	615	91.91919192	93.79844961	73.98373984	92.85882077	93.49593496	0.787548945	0.928588208	0.382400036	0.000753641
lambda_0.40	SVM_L	fold9	495	37	4	79	615	95.18072289	93.04511278	68.10344828	94.11291784	93.33333333	0.77056872	0.941129178	0.353199244	0.000836849
lambda_0.40	SVM_L	fold10	472	19	14	110	615	88.70967742	96.13034623	85.27131783	92.42001183	94.63414634	0.836063723	0.924200118	0.364682198	0.000765562
lambda_0.45	KNN	fold1	497	16	23	80	616	77.66990291	96.88109162	83.33333333	87.27549727	93.66883117	0.766996616	0.872754973	0.045554399	0.505304098
lambda_0.45	KNN	fold2	505	12	14	84	615	85.71428571	97.67891683	87.5	91.69660127	95.77235772	0.840949015	0.916966013	0.067330837	0.404592037
lambda_0.45	KNN	fold3	490	13	30	82	615	73.21428571	97.41550696	86.31578947	85.31489634	93.00813008	0.75425372	0.853148963	0.065728188	0.506663799
lambda_0.45	KNN	fold4	508	10	18	79	615	81.44329897	98.06949807	88.76404494	89.75639852	95.44715447	0.823758488	0.897563985	0.083956242	0.50628686
lambda_0.45	KNN	fold5	503	10	21	81	615	79.41176471	98.05068226	89.01098901	88.73122348	94.95934959	0.811453505	0.887312235	0.074177504	0.506503105
lambda_0.45	KNN	fold6	512	7	14	82	615	85.41666667	98.65125241	92.13483146	92.03395954	96.58536585	0.867284765	0.920339595	0.063416719	0.50562501
lambda_0.45	KNN	fold7	497	13	22	83	615	79.04761905	97.45098039	86.45833333	88.24929972	94.30894309	0.793074391	0.882492997	0.05398345	0.507317543
lambda_0.45	KNN	fold8	510	6	23	76	615	76.76767677	98.8372093	92.68292683	87.80244304	95.28455285	0.81737581	0.87802443	0.064659595	0.50588727
lambda_0.45	KNN	fold9	521	11	18	65	615	78.31325301	97.93233083	85.52631579	88.12279192	95.28455285	0.791604725	0.881227919	0.068379402	0.406039
lambda_0.45	KNN	fold10	483	8	33	91	615	73.38709677	98.3706721	91.91919192	85.87888444	93.33333333	0.783390079	0.858788844	0.05222249	0.4050982
lambda_0.45	NN	fold1	480	33	13	90	616	87.37864078	93.56725146	73.17073171	90.47294612	92.53246753	0.755607211	0.904729461	0.776566505	0.001288414
lambda_0.45	NN	fold2	487	30	6	92	615	93.87755102	94.19729207	75.40983607	94.03742155	94.14634146	0.808363718	0.940374215	1.175671577	0.001828194
lambda_0.45	NN	fold3	484	19	16	96	615	85.71428571	96.22266402	83.47826087	90.96847487	94.30894309	0.811033651	0.909684749	0.555867195	0.001275539
lambda_0.45	NN	fold4	515	3	28	69	615	71.13402062	99.42084942	95.83333333	85.27743502	94.95934959	0.799855582	0.85277435	1.089341879	0.001313686
lambda_0.45	NN	fold5	506	7	36	66	615	64.70588235	98.63547758	90.4109589	81.67067997	93.00813008	0.728425396	0.8167068	0.779571533	0.00130558
lambda_0.45	NN	fold6	515	4	38	58	615	60.41666667	99.22928709	93.5483871	79.82297688	93.17073171	0.719021493	0.798229769	0.504048824	0.00127244
lambda_0.45	NN	fold7	495	15	22	83	615	79.04761905	97.05882353	84.69387755	88.05322129	93.98373984	0.782425238	0.880532213	0.774377823	0.001259089
lambda_0.45	NN	fold8	485	31	5	94	615	94.94949495	93.99224806	75.2	94.47087151	94.14634146	0.812259946	0.944708715	1.238468409	0.00154686
lambda_0.45	NN	fold9	508	24	10	73	615	87.95180723	95.4887218	75.25773196	91.72026452	94.47154472	0.782206038	0.917202645	0.83479166	0.001329899
lambda_0.45	NN	fold10	484	7	27	97	615	78.22580645	98.57433809	93.26923077	88.40007227	94.47154472	0.822027802	0.884000723	0.513072491	0.001295567
lambda_0.45	RF	fold1	509	4	25	78	616	75.72815534	99.2202729	95.12195122	87.47421412	95.29220779	0.823307876	0.874742141	9.103205681	0.024666071
lambda_0.45	RF	fold2	514	3	17	81	615	82.65306122	99.41972921	96.42857143	91.03639522	96.74796748	0.874723119	0.910363952	8.953487873	0.024149179
lambda_0.45	RF	fold3	501	2	24	88	615	78.57142857	99.60238569	97.77777778	89.08690713	95.77235772	0.853598022	0.890869071	9.127600193	0.024511337
lambda_0.45	RF	fold4	515	3	20	77	615	79.3814433	99.42084942	96.25	89.40114636	96.2601626	0.853822737	0.894011464	9.218645096	0.024829388
lambda_0.45	RF	fold5	511	2	27	75	615	73.52941176	99.61013645	97.4025974	86.56977411	95.28455285	0.822005156	0.865697741	8.864138126	0.026685476
lambda_0.45	RF	fold6	519	0	20	76	615	79.16666667	100	100	89.58333333	96.74796748	0.873092939	0.895833333	9.39088726	0.025811195
lambda_0.45	RF	fold7	506	4	25	80	615	76.19047619	99.21568627	95.23809524	87.70308123	95.28455285	0.826227552	0.877030812	9.480692387	0.024153471
lambda_0.45	RF	fold8	512	4	23	76	615	76.76767677	99.2248062	95	87.99624148	95.6097561	0.83021619	0.879962415	9.146605015	0.023976564
lambda_0.45	RF	fold9	532	0	20	63	615	75.90361446	100	100	87.95180723	96.74796748	0.855298097	0.879518072	8.754660606	0.024500847
lambda_0.45	RF	fold10	489	2	35	89	615	71.77419355	99.59266802	97.8021978	85.68343079	93.98373984	0.806421035	0.856834308	8.732745647	0.024847507
lambda_0.45	SVM_L	fold1	486	27	13	90	616	87.37864078	94.73684211	76.92307692	91.05774144	93.50649351	0.781194438	0.910577414	0.380386353	0.000743866
lambda_0.45	SVM_L	fold2	475	42	4	94	615	95.91836735	91.8762089	69.11764706	93.89728812	92.5203252	0.774263498	0.938972881	0.330910206	0.000799417
lambda_0.45	SVM_L	fold3	471	32	13	99	615	88.39285714	93.63817097	75.57251908	91.01551406	92.68292683	0.773237361	0.910155141	0.354854345	0.000730991
lambda_0.45	SVM_L	fold4	495	23	8	89	615	91.75257732	95.55984556	79.46428571	93.65621144	94.95934959	0.824581872	0.936562114	0.369609356	0.000745773
lambda_0.45	SVM_L	fold5	471	42	11	91	615	89.21568627	91.8128655	68.42105263	90.51427589	91.38211382	0.732061396	0.905142759	0.384980202	0.001005411
lambda_0.45	SVM_L	fold6	489	30	5	91	615	94.79166667	94.21965318	75.20661157	94.50565992	94.30894309	0.812659051	0.945056599	0.381391764	0.000730515
lambda_0.45	SVM_L	fold7	472	38	10	95	615	90.47619048	92.54901961	71.42857143	91.51260504	92.19512195	0.758822817	0.91512605	0.403702021	0.000757933
lambda_0.45	SVM_L	fold8	485	31	6	93	615	93.93939394	93.99224806	75	93.965821	93.98373984	0.805445283	0.93965821	0.365466833	0.000747919
lambda_0.45	SVM_L	fold9	496	36	4	79	615	95.18072289	93.23308271	68.69565217	94.2069028	93.49593496	0.774784679	0.942069028	0.343728065	0.000767231
lambda_0.45	SVM_L	fold10	472	19	14	110	615	88.70967742	96.13034623	85.27131783	92.42001183	94.63414634	0.836063723	0.924200118	0.352848291	0.000778198
lambda_0.5	KNN	fold1	485	28	22	81	616	78.6407767	94.54191033	74.31192661	86.59134352	91.88311688	0.715596846	0.865913435	0.016823769	0.303714514
lambda_0.5	KNN	fold2	489	28	14	84	615	85.71428571	94.58413926	75	90.14921249	93.17073171	0.761504252	0.901492125	0.032373667	0.205551386
lambda_0.5	KNN	fold3	476	27	22	90	615	80.35714286	94.63220676	76.92307692	87.49467481	92.03252033	0.737369192	0.874946748	0.027329445	0.205258131
lambda_0.5	KNN	fold4	491	27	16	81	615	83.50515464	94.78764479	75	89.14639971	93.00813008	0.749992139	0.891463997	0.025325775	0.204634666
lambda_0.5	KNN	fold5	491	22	18	84	615	82.35294118	95.71150097	79.24528302	89.03222108	93.49593496	0.768776687	0.890322211	0.018527746	0.20356822
lambda_0.5	KNN	fold6	507	12	15	81	615	84.375	97.68786127	87.09677419	91.03143064	95.6097561	0.831360191	0.910314306	0.025674343	0.203979492
lambda_0.5	KNN	fold7	483	27	22	83	615	79.04761905	94.70588235	75.45454545	86.8767507	92.03252033	0.724136351	0.868767507	0.028805256	0.204451561
lambda_0.5	KNN	fold8	491	25	25	74	615	74.74747475	95.15503876	74.74747475	84.95125675	91.8699187	0.699025135	0.849512568	0.022538424	0.304773092
lambda_0.5	KNN	fold9	505	27	14	69	615	83.13253012	94.92481203	71.875	89.02867108	93.33333333	0.734834142	0.890286711	0.021459341	0.204867363
lambda_0.5	KNN	fold10	471	20	29	95	615	76.61290323	95.92668024	82.60869565	86.26979174	92.03252033	0.746436252	0.862697917	0.028567314	0.205257416
lambda_0.5	NN	fold1	509	4	47	56	616	54.36893204	99.2202729	93.33333333	76.79460247	91.72077922	0.67443731	0.767946025	0.532556534	0.000736952
lambda_0.5	NN	fold2	514	3	23	75	615	76.53061224	99.41972921	96.15384615	87.97517073	95.77235772	0.835321377	0.879751707	0.97386694	0.00087738
lambda_0.5	NN	fold3	483	20	18	94	615	83.92857143	96.02385686	82.45614035	89.97621414	93.82113821	0.794060099	0.899762141	0.538948774	0.000748158
lambda_0.5	NN	fold4	515	3	44	53	615	54.63917526	99.42084942	94.64285714	77.03001234	92.35772358	0.684899847	0.770300123	0.404870272	0.000722647
lambda_0.5	NN	fold5	495	18	18	84	615	82.35294118	96.49122807	82.35294118	89.42208462	94.14634146	0.788441692	0.894220846	0.61281538	0.00074172
lambda_0.5	NN	fold6	503	16	12	84	615	87.5	96.91714836	84	92.20857418	95.44715447	0.830321643	0.922085742	0.749480247	0.000757456
lambda_0.5	NN	fold7	495	15	24	81	615	77.14285714	97.05882353	84.375	87.10084034	93.65853659	0.769261831	0.871008403	0.532559395	0.000749826
lambda_0.5	NN	fold8	510	6	38	61	615	61.61616162	98.8372093	91.04477612	80.22668546	92.84552846	0.71307513	0.802266855	0.525362015	0.000841141
lambda_0.5	NN	fold9	522	10	15	68	615	81.92771084	98.12030075	87.17948718	90.0240058	95.93495935	0.821884834	0.900240058	0.471261024	0.000750065
lambda_0.5	NN	fold10	487	4	43	81	615	65.32258065	99.18533605	95.29411765	82.25395835	92.35772358	0.749923922	0.822539583	0.683643818	0.000773668
lambda_0.5	RF	fold1	510	3	26	77	616	74.75728155	99.41520468	96.25	87.08624312	95.29220779	0.823365647	0.870862431	5.148509741	0.023377657
lambda_0.5	RF	fold2	514	3	19	79	615	80.6122449	99.41972921	96.34146341	90.01598705	96.42276423	0.861690506	0.900159871	5.130068302	0.023995161
lambda_0.5	RF	fold3	500	3	28	84	615	75	99.40357853	96.55172414	87.20178926	94.95934959	0.8239678	0.872017893	5.087328911	0.03218174
lambda_0.5	RF	fold4	516	2	25	72	615	74.22680412	99.61389961	97.2972973	86.92035187	95.6097561	0.827241059	0.869203519	5.179633617	0.023950577
lambda_0.5	RF	fold5	510	3	28	74	615	72.54901961	99.41520468	96.1038961	85.98211214	94.95934959	0.808795854	0.859821121	5.024411917	0.023165226
lambda_0.5	RF	fold6	516	3	23	73	615	76.04166667	99.42196532	96.05263158	87.73181599	95.77235772	0.832253864	0.87731816	5.066870689	0.024724722
lambda_0.5	RF	fold7	504	6	30	75	615	71.42857143	98.82352941	92.59259259	85.12605042	94.14634146	0.781674448	0.851260504	5.020399094	0.02486515
lambda_0.5	RF	fold8	516	0	28	71	615	71.71717172	100	100	85.85858586	95.44715447	0.824777829	0.858585859	5.08398962	0.024307489
lambda_0.5	RF	fold9	532	0	16	67	615	80.72289157	100	100	90.36144578	97.39837398	0.885245835	0.903614458	5.08212471	0.02452302
lambda_0.5	RF	fold10	489	2	34	90	615	72.58064516	99.59266802	97.82608696	86.08665659	94.14634146	0.811864353	0.860866566	5.043894768	0.024481058
lambda_0.5	SVM_L	fold1	476	37	12	91	616	88.34951456	92.78752437	71.09375	90.56851946	92.04545455	0.746245205	0.905685195	0.153388739	0.000464916
lambda_0.5	SVM_L	fold2	476	41	4	94	615	95.91836735	92.0696325	69.62962963	93.99399992	92.68292683	0.778026253	0.939939999	0.146232843	0.000442505
lambda_0.5	SVM_L	fold3	466	37	9	103	615	91.96428571	92.64413519	73.57142857	92.30421045	92.5203252	0.778745896	0.923042105	0.159046412	0.000401735
lambda_0.5	SVM_L	fold4	485	33	12	85	615	87.62886598	93.62934363	72.03389831	90.6291048	92.68292683	0.752140195	0.906291048	0.130851269	0.00039649
lambda_0.5	SVM_L	fold5	469	44	11	91	615	89.21568627	91.42300195	67.40740741	90.31934411	91.05691057	0.724627347	0.903193441	0.118365049	0.000385284
lambda_0.5	SVM_L	fold6	476	43	4	92	615	95.83333333	91.71483622	68.14814815	93.77408478	92.35772358	0.76767759	0.937740848	0.122053385	0.000383139
lambda_0.5	SVM_L	fold7	469	41	8	97	615	92.38095238	91.96078431	70.28985507	92.17086835	92.03252033	0.76071774	0.921708683	0.11649847	0.000392437
lambda_0.5	SVM_L	fold8	480	36	9	90	615	90.90909091	93.02325581	71.42857143	91.96617336	92.68292683	0.764244131	0.919661734	0.122552395	0.000388622
lambda_0.5	SVM_L	fold9	488	44	5	78	615	93.97590361	91.72932331	63.93442623	92.85261346	92.03252033	0.734342725	0.928526135	0.148301125	0.000402927
lambda_0.5	SVM_L	fold10	463	28	12	112	615	90.32258065	94.29735234	80	92.30996649	93.49593496	0.809680058	0.923099665	0.137956381	0.000389338
lambda_0.55	KNN	fold1	499	14	67	36	616	34.95145631	97.27095517	72	66.11120574	86.85064935	0.44029334	0.661112057	0.00218749	0.102650166
lambda_0.55	KNN	fold2	495	22	47	51	615	52.04081633	95.74468085	69.8630137	73.89274859	88.7804878	0.540746037	0.738927486	0.002220392	0.102874517
lambda_0.55	KNN	fold3	479	24	72	40	615	35.71428571	95.22862823	62.5	65.47145697	84.3902439	0.39110055	0.65471457	0.00270772	0.103398561
lambda_0.55	KNN	fold4	500	18	53	44	615	45.36082474	96.52509653	70.96774194	70.94296063	88.45528455	0.507061234	0.709429606	0.005041838	0.105346441
lambda_0.55	KNN	fold5	493	20	52	50	615	49.01960784	96.10136452	71.42857143	72.56048618	88.29268293	0.52843302	0.725604862	0.003300667	0.104088545
lambda_0.55	KNN	fold6	511	8	55	41	615	42.70833333	98.45857418	83.67346939	70.58345376	89.75609756	0.551774065	0.705834538	0.00492239	0.106472969
lambda_0.55	KNN	fold7	491	19	63	42	615	40	96.2745098	68.85245902	68.1372549	86.66666667	0.456626898	0.681372549	0.00602746	0.105844736
lambda_0.55	KNN	fold8	500	16	54	45	615	45.45454545	96.89922481	73.7704918	71.17688513	88.61788618	0.520732549	0.711768851	0.005818129	0.107395887
lambda_0.55	KNN	fold9	508	24	49	34	615	40.96385542	95.4887218	58.62068966	68.22628861	88.1300813	0.426168658	0.682262886	0.005145311	0.106176376
lambda_0.55	KNN	fold10	476	15	87	37	615	29.83870968	96.94501018	71.15384615	63.39185993	83.41463415	0.386248329	0.633918599	0.00560832	0.106760502
lambda_0.55	NN	fold1	513	0	101	2	616	1.941747573	100	100	50.97087379	83.6038961	0.127371095	0.509708738	0.288411856	0.000407696
lambda_0.55	NN	fold2	515	2	91	7	615	7.142857143	99.6131528	77.77777778	53.37800497	84.87804878	0.205916441	0.53378005	1.288762808	0.00042367
lambda_0.55	NN	fold3	502	1	111	1	615	0.892857143	99.80119284	50	50.34702499	81.78861789	0.047047713	0.50347025	0.22822237	0.000441313
lambda_0.55	NN	fold4	517	1	96	1	615	1.030927835	99.80694981	50	50.41893882	84.22764228	0.053639672	0.504189388	0.296611309	0.000599623
lambda_0.55	NN	fold5	512	1	97	5	615	4.901960784	99.80506823	83.33333333	52.35351451	84.06504065	0.178123562	0.523535145	0.449384451	0.00041151
lambda_0.55	NN	fold6	517	2	95	1	615	1.041666667	99.61464355	33.33333333	50.32815511	84.22764228	0.03418945	0.503281551	0.274758577	0.000413656
lambda_0.55	NN	fold7	509	1	104	1	615	0.952380952	99.80392157	50	50.37815126	82.92682927	0.04998389	0.503781513	0.362301588	0.000418901
lambda_0.55	NN	fold8	516	0	98	1	615	1.01010101	100	100	50.50505051	84.06504065	0.092134666	0.505050505	0.182868242	0.00043726
lambda_0.55	NN	fold9	527	5	78	5	615	6.024096386	99.06015038	50	52.54212338	86.50406504	0.137354786	0.525421234	0.337154388	0.000433207
lambda_0.55	NN	fold10	491	0	123	1	615	0.806451613	100	100	50.40322581	80	0.080305579	0.504032258	0.313037634	0.00049758
lambda_0.55	RF	fold1	496	17	35	68	616	66.01941748	96.68615984	80	81.35278866	91.55844156	0.678463896	0.813527887	1.369173765	0.024516821
lambda_0.55	RF	fold2	501	16	23	75	615	76.53061224	96.90522244	82.41758242	86.71791734	93.65853659	0.756972331	0.867179173	1.281851768	0.023431063
lambda_0.55	RF	fold3	479	24	36	76	615	67.85714286	95.22862823	76	81.54288554	90.24390244	0.659812904	0.815428855	1.337193012	0.023561954
lambda_0.55	RF	fold4	499	19	28	69	615	71.13402062	96.33204633	78.40909091	83.73303348	92.35772358	0.702246359	0.837330335	1.317762613	0.023871422
lambda_0.55	RF	fold5	492	21	25	77	615	75.49019608	95.90643275	78.57142857	85.69831441	92.5203252	0.725568074	0.856983144	1.26423049	0.023563147
lambda_0.55	RF	fold6	497	22	24	72	615	75	95.761079	76.59574468	85.3805395	92.5203252	0.713725073	0.853805395	1.330833197	0.025201559
lambda_0.55	RF	fold7	489	21	38	67	615	63.80952381	95.88235294	76.13636364	79.84593838	90.40650407	0.641428611	0.798459384	1.362653971	0.023765087
lambda_0.55	RF	fold8	490	26	26	73	615	73.73737374	94.96124031	73.73737374	84.34930702	91.54471545	0.68698614	0.84349307	1.382376432	0.023900509
lambda_0.55	RF	fold9	517	15	30	53	615	63.85542169	97.18045113	77.94117647	80.51793641	92.68292683	0.665015706	0.805179364	1.362939358	0.023463488
lambda_0.55	RF	fold10	477	14	56	68	615	54.83870968	97.14867617	82.92682927	75.99369292	88.61788618	0.61359108	0.759936929	1.344947338	0.023616552
lambda_0.55	SVM_L	fold1	328	185	15	88	616	85.4368932	63.93762183	32.23443223	74.68725752	67.53246753	0.370895662	0.746872575	0.009950876	0.000209808
lambda_0.55	SVM_L	fold2	330	187	13	85	615	86.73469388	63.82978723	31.25	75.28224056	67.4796748	0.372625312	0.752822406	0.00774312	0.000208616
lambda_0.55	SVM_L	fold3	313	190	25	87	615	77.67857143	62.22664016	31.40794224	69.95260579	65.04065041	0.309545423	0.699526058	0.007078409	0.000189781
lambda_0.55	SVM_L	fold4	332	186	19	78	615	80.41237113	64.09266409	29.54545455	72.25251761	66.66666667	0.327721078	0.722525176	0.007083178	0.000161171
lambda_0.55	SVM_L	fold5	329	184	21	81	615	79.41176471	64.13255361	30.56603774	71.77215916	66.66666667	0.327064423	0.717721592	0.006304502	0.000164747
lambda_0.55	SVM_L	fold6	337	182	12	84	615	87.5	64.93256262	31.57894737	76.21628131	68.45528455	0.384119936	0.762162813	0.005960703	0.000149488
lambda_0.55	SVM_L	fold7	328	182	25	80	615	76.19047619	64.31372549	30.53435115	70.25210084	66.34146341	0.308206516	0.702521008	0.005852222	0.000144243
lambda_0.55	SVM_L	fold8	324	192	14	85	615	85.85858586	62.79069767	30.68592058	74.32464177	66.50406504	0.359352493	0.743246418	0.005749702	0.00015831
lambda_0.55	SVM_L	fold9	344	188	16	67	615	80.72289157	64.66165414	26.2745098	72.69227285	66.82926829	0.314761433	0.726922729	0.005729437	0.000178576
lambda_0.55	SVM_L	fold10	311	180	29	95	615	76.61290323	63.3401222	34.54545455	69.97651271	66.01626016	0.322400313	0.699765127	0.005747557	0.000130892
lambda_0.6	KNN	fold1	484	29	40	63	616	61.16504854	94.34697856	68.47826087	77.75601355	88.7987013	0.58117219	0.777560136	0.002614975	0.102735043
lambda_0.6	KNN	fold2	497	20	32	66	615	67.34693878	96.13152805	76.74418605	81.73923341	91.54471545	0.66989645	0.817392334	0.003047705	0.102924824
lambda_0.6	KNN	fold3	487	16	41	71	615	63.39285714	96.81908549	81.6091954	80.10597131	90.73170732	0.666805319	0.801059713	0.002687454	0.103558779
lambda_0.6	KNN	fold4	496	22	36	61	615	62.88659794	95.75289575	73.4939759	79.31974685	90.56910569	0.625527052	0.793197468	0.00669241	0.10575223
lambda_0.6	KNN	fold5	479	34	36	66	615	64.70588235	93.37231969	66	79.03910102	88.61788618	0.585421027	0.79039101	0.006455183	0.105021715
lambda_0.6	KNN	fold6	499	20	38	58	615	60.41666667	96.14643545	74.35897436	78.28155106	90.56910569	0.616904689	0.782815511	0.007560253	0.105480909
lambda_0.6	KNN	fold7	485	25	42	63	615	60	95.09803922	71.59090909	77.54901961	89.10569106	0.592064794	0.775490196	0.006850243	0.106163263
lambda_0.6	KNN	fold8	488	28	38	61	615	61.61616162	94.57364341	68.53932584	78.09490251	89.26829268	0.586964854	0.780949025	0.006142378	0.105838537
lambda_0.6	KNN	fold9	508	24	28	55	615	66.26506024	95.4887218	69.62025316	80.87689102	91.54471545	0.630612366	0.80876891	0.006163836	0.106139183
lambda_0.6	KNN	fold10	471	20	56	68	615	54.83870968	95.92668024	77.27272727	75.38269496	87.64227642	0.581664651	0.75382695	0.006145716	0.106002331
lambda_0.6	NN	fold1	485	28	52	51	616	49.51456311	94.54191033	64.55696203	72.02823672	87.01298701	0.491684295	0.720282367	0.380882978	0.000377417
lambda_0.6	NN	fold2	489	28	47	51	615	52.04081633	94.58413926	64.55696203	73.3124778	87.80487805	0.510012476	0.733124778	0.289806843	0.000437975
lambda_0.6	NN	fold3	463	40	47	65	615	58.03571429	92.04771372	61.9047619	75.041714	85.85365854	0.513697336	0.75041714	0.453230619	0.000390768
lambda_0.6	NN	fold4	506	12	81	16	615	16.49484536	97.68339768	57.14285714	57.08912152	84.87804878	0.247899184	0.570891215	0.193609953	0.000391722
lambda_0.6	NN	fold5	447	66	22	80	615	78.43137255	87.13450292	54.79452055	82.78293774	85.69105691	0.573157241	0.827829377	0.569080114	0.00042963
lambda_0.6	NN	fold6	510	9	65	31	615	32.29166667	98.26589595	77.5	65.27878131	87.96747967	0.44975302	0.652787813	0.455185413	0.000374317
lambda_0.6	NN	fold7	489	21	73	32	615	30.47619048	95.88235294	60.37735849	63.17927171	84.71544715	0.353423198	0.631792717	0.278286219	0.000392437
lambda_0.6	NN	fold8	496	20	66	33	615	33.33333333	96.12403101	62.26415094	64.72868217	86.01626016	0.385771591	0.647286822	0.184350491	0.00038147
lambda_0.6	NN	fold9	522	10	66	17	615	20.48192771	98.12030075	62.96296296	59.30111423	87.64227642	0.310233928	0.593011142	0.328849792	0.000392675
lambda_0.6	NN	fold10	475	16	84	40	615	32.25806452	96.7413442	71.42857143	64.49970436	83.7398374	0.404427626	0.644997044	0.325256348	0.000381708
lambda_0.6	RF	fold1	494	19	32	71	616	68.93203883	96.2962963	78.88888889	82.61416757	91.72077922	0.689127311	0.826141676	1.195651054	0.02472806
lambda_0.6	RF	fold2	497	20	32	66	615	67.34693878	96.13152805	76.74418605	81.73923341	91.54471545	0.66989645	0.817392334	1.170875311	0.024573088
lambda_0.6	RF	fold3	485	18	33	79	615	70.53571429	96.42147117	81.44329897	83.47859273	91.70731707	0.708988918	0.834785927	1.145231724	0.024478197
lambda_0.6	RF	fold4	506	12	30	67	615	69.07216495	97.68339768	84.81012658	83.37778132	93.17073171	0.727180572	0.833777813	1.21068716	0.024274588
lambda_0.6	RF	fold5	492	21	29	73	615	71.56862745	95.90643275	77.65957447	83.7375301	91.8699187	0.697459928	0.837375301	1.132671356	0.02456522
lambda_0.6	RF	fold6	503	16	21	75	615	78.125	96.91714836	82.41758242	87.52107418	93.98373984	0.767075682	0.875210742	1.186012983	0.024801254
lambda_0.6	RF	fold7	491	19	34	71	615	67.61904762	96.2745098	78.88888889	81.94677871	91.38211382	0.680198861	0.819467787	1.180008411	0.024518013
lambda_0.6	RF	fold8	490	26	30	69	615	69.6969697	94.96124031	72.63157895	82.329105	90.89430894	0.657510437	0.82329105	1.162713051	0.023163795
lambda_0.6	RF	fold9	505	27	24	59	615	71.08433735	94.92481203	68.60465116	83.00457469	91.70731707	0.650312253	0.830045747	1.171442509	0.024500847
lambda_0.6	RF	fold10	473	18	42	82	615	66.12903226	96.33401222	82	81.23152224	90.24390244	0.679158472	0.812315222	1.162897348	0.023929358
lambda_0.6	SVM_L	fold1	404	109	20	83	616	80.58252427	78.75243665	43.22916667	79.66748046	79.05844156	0.478029186	0.796674805	0.00633049	0.000166655
lambda_0.6	SVM_L	fold2	428	89	13	85	615	86.73469388	82.78529981	48.85057471	84.75999684	83.41463415	0.564903304	0.847599968	0.005906582	0.000146866
lambda_0.6	SVM_L	fold3	424	79	16	96	615	85.71428571	84.29423459	54.85714286	85.00426015	84.55284553	0.598823093	0.850042602	0.006085873	0.000140429
lambda_0.6	SVM_L	fold4	436	82	11	86	615	88.65979381	84.16988417	51.19047619	86.41483899	84.87804878	0.595731733	0.86414839	0.005668402	0.000148058
lambda_0.6	SVM_L	fold5	415	98	11	91	615	89.21568627	80.89668616	48.14814815	85.05618622	82.27642276	0.565220272	0.850561862	0.005192041	0.00013423
lambda_0.6	SVM_L	fold6	445	74	12	84	615	87.5	85.74181118	53.16455696	86.62090559	86.01626016	0.608403533	0.866209056	0.005313635	0.000128984
lambda_0.6	SVM_L	fold7	417	93	15	90	615	85.71428571	81.76470588	49.18032787	83.7394958	82.43902439	0.555368065	0.837394958	0.005251408	0.000138283
lambda_0.6	SVM_L	fold8	428	88	16	83	615	83.83838384	82.94573643	48.5380117	83.39206014	83.08943089	0.547805158	0.833920601	0.005112171	0.000148058
lambda_0.6	SVM_L	fold9	429	103	14	69	615	83.13253012	80.63909774	40.11627907	81.88581393	80.97560976	0.48546316	0.818858139	0.005217314	0.000162601
lambda_0.6	SVM_L	fold10	404	87	18	106	615	85.48387097	82.28105906	54.92227979	83.88246502	82.92682927	0.585897578	0.83882465	0.004630804	0.000153542
