# Supplementary material for: Optimal selection of molecular descriptors for antimicrobial peptides classification: an evolutionary feature weighting approach
Source: BMC Genomics. 2018 Sep 24;19(Suppl 7):672. doi: 10.1186/s12864-018-5030-1 (PMC6156846; doi:10.1186/s12864-018-5030-1)
Supplement: Supplementary file 4 — Predictions of antibacterial activity for DAMPD_ANTIBACTERIAL. Evaluation of different models with DAMPD_ANTIBACTERIAL after applying the best compromise solutions and four machine learning algorithms. This file shows the results obtained by each of the best compromise solutions given λ1 in each fold of the 10-fold cross-validation test. (CSV 32 kb) [file 12864_2018_5030_MOESM4_ESM.csv]

Lambda1	ML	Fold	Tn	Fp	Fn	Tp	Total	Sens(%)	Spec(%)	Prec(%)	Bal Acc(%)	Acc(%)	MCC	ROCArea	Training Time(ms)	Testing Time(ms)
baseline	KNN	fold1	125	0	5	19	149	79.16666667	100	100	89.58333333	96.6442953	0.872478051	0.895833333	0.014951706	0.106695175
baseline	KNN	fold2	121	1	9	18	149	66.66666667	99.18032787	94.73684211	82.92349727	93.2885906	0.760412554	0.829234973	0.013188839	0.104547501
baseline	KNN	fold3	120	5	5	19	149	79.16666667	96	79.16666667	87.58333333	93.2885906	0.751666667	0.875833333	0.011183023	0.103689671
baseline	KNN	fold4	112	2	19	16	149	45.71428571	98.24561404	88.88888889	71.97994987	85.90604027	0.571835668	0.719799499	0.01221633	0.10450983
baseline	KNN	fold5	128	1	7	13	149	65	99.2248062	92.85714286	82.1124031	94.63087248	0.750380869	0.821124031	0.013437748	0.105237484
baseline	KNN	fold6	120	7	9	13	149	59.09090909	94.48818898	65	76.78954903	89.26174497	0.557569163	0.76789549	0.015574932	0.105605841
baseline	KNN	fold7	123	1	13	12	149	48	99.19354839	92.30769231	73.59677419	90.60402685	0.624917014	0.735967742	0.012840748	0.105877876
baseline	KNN	fold8	123	4	7	14	148	66.66666667	96.8503937	77.77777778	81.75853018	92.56756757	0.678100351	0.817585302	0.018803358	0.10504961
baseline	KNN	fold9	123	0	7	18	148	72	100	100	86	95.27027027	0.825367051	0.86	0.008577108	0.104656935
baseline	KNN	fold10	117	2	13	16	148	55.17241379	98.31932773	88.88888889	76.74587076	89.86486486	0.649607886	0.767458708	0.011254787	0.104130268
baseline	NN	fold1	124	1	12	12	149	50	99.2	92.30769231	74.6	91.27516779	0.64089163	0.746	0.216479063	0.000471354
baseline	NN	fold2	114	8	27	0	149	0	93.44262295	0	46.72131148	76.51006711	-0.11205659	0.467213115	0.064186573	0.000471354
baseline	NN	fold3	124	1	12	12	149	50	99.2	92.30769231	74.6	91.27516779	0.64089163	0.746	0.206997156	0.000475407
baseline	NN	fold4	106	8	4	31	149	88.57142857	92.98245614	79.48717949	90.77694236	91.94630872	0.786506751	0.907769424	0.319956541	0.000480175
baseline	NN	fold5	129	0	9	11	149	55	100	100	77.5	93.95973154	0.717028894	0.775	0.124459505	0.000549078
baseline	NN	fold6	127	0	9	13	149	59.09090909	100	100	79.54545455	93.95973154	0.742835657	0.795454545	0.264923573	0.000473738
baseline	NN	fold7	120	4	7	18	149	72	96.77419355	81.81818182	84.38709677	92.61744966	0.724424538	0.843870968	0.226913214	0.000515223
baseline	NN	fold8	116	11	3	18	148	85.71428571	91.33858268	62.06896552	88.5264342	90.54054054	0.677372933	0.885264342	0.186196327	0.000478268
baseline	NN	fold9	117	6	25	0	148	0	95.12195122	0	47.56097561	79.05405405	-0.092672078	0.475609756	0.063439131	0.000474691
baseline	NN	fold10	117	2	11	18	148	62.06896552	98.31932773	90	80.19414662	91.21621622	0.70114082	0.801941466	0.228559256	0.000470877
baseline	RF	fold1	123	2	3	21	149	87.5	98.4	91.30434783	92.95	96.6442953	0.873986251	0.9295	1.660632133	0.015949011
baseline	RF	fold2	121	1	8	19	149	70.37037037	99.18032787	95	84.77534912	93.95973154	0.785874937	0.847753491	1.637802362	0.015354395
baseline	RF	fold3	124	1	4	20	149	83.33333333	99.2	95.23809524	91.26666667	96.6442953	0.871917473	0.912666667	1.623126984	0.015490055
baseline	RF	fold4	114	0	9	26	149	74.28571429	100	100	87.14285714	93.95973154	0.829760051	0.871428571	1.600239038	0.015682697
baseline	RF	fold5	127	2	1	19	149	95	98.4496124	90.47619048	96.7248062	97.98657718	0.915530307	0.967248062	1.627043486	0.015820265
baseline	RF	fold6	124	3	4	18	149	81.81818182	97.63779528	85.71428571	89.72798855	95.30201342	0.810074836	0.897279885	1.603011131	0.015618801
baseline	RF	fold7	123	1	8	17	149	68	99.19354839	94.44444444	83.59677419	93.95973154	0.77043592	0.835967742	1.597867489	0.015545845
baseline	RF	fold8	125	2	3	18	148	85.71428571	98.42519685	90	92.06974128	96.62162162	0.858798668	0.920697413	1.644827127	0.015342474
baseline	RF	fold9	123	0	5	20	148	80	100	100	90	96.62162162	0.876783896	0.9	1.625775099	0.015987635
baseline	RF	fold10	117	2	8	21	148	72.4137931	98.31932773	91.30434783	85.36656042	93.24324324	0.774954805	0.853665604	1.546601534	0.015253782
baseline	SVM_L	fold1	116	9	2	22	149	91.66666667	92.8	70.96774194	92.23333333	92.61744966	0.764934295	0.922333333	44.54782367	0.005422831
baseline	SVM_L	fold2	115	7	4	23	149	85.18518519	94.26229508	76.66666667	89.72374013	92.61744966	0.763146325	0.897237401	22.96423221	0.005257845
baseline	SVM_L	fold3	121	4	5	19	149	79.16666667	96.8	82.60869565	87.98333333	93.95973154	0.772919932	0.879833333	40.69875169	0.00534296
baseline	SVM_L	fold4	111	3	7	28	149	80	97.36842105	90.32258065	88.68421053	93.2885906	0.808031574	0.886842105	30.18855429	0.005307674
baseline	SVM_L	fold5	119	10	0	20	149	100	92.24806202	66.66666667	96.12403101	93.2885906	0.78421112	0.96124031	16.48804927	0.005284548
baseline	SVM_L	fold6	122	5	4	18	149	81.81818182	96.06299213	78.26086957	88.94058697	93.95973154	0.764709525	0.88940587	25.95056868	0.005038738
baseline	SVM_L	fold7	117	7	6	19	149	76	94.35483871	73.07692308	85.17741935	91.27516779	0.69268469	0.851774194	21.9603672	0.005269766
baseline	SVM_L	fold8	120	7	3	18	148	85.71428571	94.48818898	72	90.10123735	93.24324324	0.74692452	0.901012373	51.14904881	0.005199909
baseline	SVM_L	fold9	117	6	4	21	148	84	95.12195122	77.77777778	89.56097561	93.24324324	0.767617702	0.895609756	18.75327396	0.005293846
baseline	SVM_L	fold10	111	8	6	23	148	79.31034483	93.27731092	74.19354839	86.29382788	90.54054054	0.708045999	0.862938279	10.63749814	0.005271912
lambda_0.40	KNN	fold1	92	2	2	16	112	88.88888889	97.87234043	88.88888889	93.38061466	96.42857143	0.867612293	0.933806147	0.008759499	0.103002071
lambda_0.40	KNN	fold2	93	0	2	17	112	89.47368421	100	100	94.73684211	98.21428571	0.935895441	0.947368421	0.009029627	0.10309267
lambda_0.40	KNN	fold3	93	1	2	16	112	88.88888889	98.93617021	94.11764706	93.91252955	97.32142857	0.898943438	0.939125296	0.007451296	0.103796005
lambda_0.40	KNN	fold4	87	1	3	21	112	87.5	98.86363636	95.45454545	93.18181818	96.42857143	0.891959801	0.931818182	0.007214308	0.104906082
lambda_0.40	KNN	fold5	97	0	0	15	112	100	100	100	100	100	1	1	0.01281476	0.106138229
lambda_0.40	KNN	fold6	91	3	5	12	111	70.58823529	96.80851064	80	83.69837297	92.79279279	0.709979926	0.83698373	0.011463642	0.105222225
lambda_0.40	KNN	fold7	90	2	4	15	111	78.94736842	97.82608696	88.23529412	88.38672769	94.59459459	0.802959081	0.883867277	0.013336897	0.106397867
lambda_0.40	KNN	fold8	94	1	0	16	111	100	98.94736842	94.11764706	99.47368421	99.0990991	0.965022979	0.994736842	0.011926174	0.105784178
lambda_0.40	KNN	fold9	86	2	3	20	111	86.95652174	97.72727273	90.90909091	92.34189723	95.4954955	0.860992205	0.923418972	0.013508558	0.105651379
lambda_0.40	KNN	fold10	89	2	6	14	111	70	97.8021978	87.5	83.9010989	92.79279279	0.741921013	0.839010989	0.013603926	0.104065657
lambda_0.40	NN	fold1	93	1	9	9	112	50	98.93617021	90	74.46808511	91.07142857	0.630274986	0.744680851	0.102223635	0.000416994
lambda_0.40	NN	fold2	93	0	10	9	112	47.36842105	100	100	73.68421053	91.07142857	0.653984291	0.736842105	0.169602394	0.000418901
lambda_0.40	NN	fold3	93	1	12	6	112	33.33333333	98.93617021	85.71428571	66.13475177	88.39285714	0.489608325	0.661347518	0.059991598	0.000420094
lambda_0.40	NN	fold4	80	8	4	20	112	83.33333333	90.90909091	71.42857143	87.12121212	89.28571429	0.703526471	0.871212121	0.160769463	0.000406265
lambda_0.40	NN	fold5	82	15	2	13	112	86.66666667	84.53608247	46.42857143	85.60137457	84.82142857	0.560027818	0.856013746	0.086877823	0.000411272
lambda_0.40	NN	fold6	88	6	4	13	111	76.47058824	93.61702128	68.42105263	85.04380476	90.99099099	0.670129785	0.850438048	0.098944902	0.000416994
lambda_0.40	NN	fold7	85	7	3	16	111	84.21052632	92.39130435	69.56521739	88.30091533	90.99099099	0.711876422	0.883009153	0.183544874	0.000447273
lambda_0.40	NN	fold8	75	20	0	16	111	100	78.94736842	44.44444444	89.47368421	81.98198198	0.592348878	0.894736842	0.091511726	0.000457287
lambda_0.40	NN	fold9	87	1	9	14	111	60.86956522	98.86363636	93.33333333	79.86660079	90.99099099	0.708173711	0.798666008	0.08628273	0.000411987
lambda_0.40	NN	fold10	71	20	2	18	111	90	78.02197802	47.36842105	84.01098901	80.18018018	0.550974783	0.84010989	0.102274895	0.000471115
lambda_0.40	RF	fold1	92	2	3	15	112	83.33333333	97.87234043	88.23529412	90.60283688	95.53571429	0.831189963	0.906028369	1.164191246	0.014634371
lambda_0.40	RF	fold2	93	0	6	13	112	68.42105263	100	100	84.21052632	94.64285714	0.80171268	0.842105263	1.182377577	0.014665842
lambda_0.40	RF	fold3	92	2	4	14	112	77.77777778	97.87234043	87.5	87.8250591	94.64285714	0.793988446	0.878250591	1.147521019	0.01612854
lambda_0.40	RF	fold4	88	0	3	21	112	87.5	100	100	93.75	97.32142857	0.919866211	0.9375	1.120253086	0.014660835
lambda_0.40	RF	fold5	96	1	1	14	112	93.33333333	98.96907216	93.33333333	96.15120275	98.21428571	0.923024055	0.961512027	1.138465166	0.01484251
lambda_0.40	RF	fold6	91	3	4	13	111	76.47058824	96.80851064	81.25	86.63954944	93.69369369	0.751357652	0.866395494	1.214139462	0.015357256
lambda_0.40	RF	fold7	90	2	7	12	111	63.15789474	97.82608696	85.71428571	80.49199085	91.89189189	0.691889286	0.804919908	1.146615267	0.016937733
lambda_0.40	RF	fold8	94	1	2	14	111	87.5	98.94736842	93.33333333	93.22368421	97.2972973	0.888162281	0.932236842	1.18532443	0.016738176
lambda_0.40	RF	fold9	87	1	5	18	111	78.26086957	98.86363636	94.73684211	88.56225296	94.59459459	0.829902236	0.88562253	1.205779552	0.014978647
lambda_0.40	RF	fold10	89	2	6	14	111	70	97.8021978	87.5	83.9010989	92.79279279	0.741921013	0.839010989	1.155254602	0.014885426
lambda_0.40	SVM_L	fold1	91	3	1	17	112	94.44444444	96.80851064	85	95.62647754	96.42857143	0.875060751	0.956264775	0.09850812	0.004604101
lambda_0.40	SVM_L	fold2	93	0	2	17	112	89.47368421	100	100	94.73684211	98.21428571	0.935895441	0.947368421	0.073903322	0.003599405
lambda_0.40	SVM_L	fold3	93	1	1	17	112	94.44444444	98.93617021	94.44444444	96.69030733	98.21428571	0.933806147	0.966903073	0.053364754	0.003340721
lambda_0.40	SVM_L	fold4	85	3	2	22	112	91.66666667	96.59090909	88	94.12878788	95.53571429	0.8696997	0.941287879	0.047398329	0.002873182
lambda_0.40	SVM_L	fold5	94	3	1	14	112	93.33333333	96.90721649	82.35294118	95.12027491	96.42857143	0.856538653	0.951202749	0.050960064	0.004235744
lambda_0.40	SVM_L	fold6	94	0	2	15	111	88.23529412	100	100	94.11764706	98.1981982	0.929500182	0.941176471	0.045953035	0.002920389
lambda_0.40	SVM_L	fold7	89	3	3	16	111	84.21052632	96.73913043	84.21052632	90.47482838	94.59459459	0.809496568	0.904748284	0.047895193	0.003211021
lambda_0.40	SVM_L	fold8	90	5	1	15	111	93.75	94.73684211	75	94.24342105	94.59459459	0.808657831	0.942434211	0.0485847	0.002799511
lambda_0.40	SVM_L	fold9	85	3	0	23	111	100	96.59090909	88.46153846	98.29545455	97.2972973	0.924368997	0.982954545	0.052958965	0.003465176
lambda_0.40	SVM_L	fold10	87	4	3	17	111	85	95.6043956	80.95238095	90.3021978	93.69369369	0.790976385	0.903021978	0.049260616	0.002989531
lambda_0.45	KNN	fold1	92	2	1	17	112	94.44444444	97.87234043	89.47368421	96.15839243	97.32142857	0.903363576	0.961583924	0.008639574	0.102908373
lambda_0.45	KNN	fold2	93	0	2	17	112	89.47368421	100	100	94.73684211	98.21428571	0.935895441	0.947368421	0.008830786	0.103438854
lambda_0.45	KNN	fold3	93	1	1	17	112	94.44444444	98.93617021	94.44444444	96.69030733	98.21428571	0.933806147	0.966903073	0.007642508	0.103848934
lambda_0.45	KNN	fold4	87	1	3	21	112	87.5	98.86363636	95.45454545	93.18181818	96.42857143	0.891959801	0.931818182	0.013497591	0.106502295
lambda_0.45	KNN	fold5	97	0	0	15	112	100	100	100	100	100	1	1	0.011697769	0.105759621
lambda_0.45	KNN	fold6	90	4	5	12	111	70.58823529	95.74468085	75	83.16645807	91.89189189	0.680135876	0.831664581	0.012047291	0.106091022
lambda_0.45	KNN	fold7	90	2	4	15	111	78.94736842	97.82608696	88.23529412	88.38672769	94.59459459	0.802959081	0.883867277	0.012613297	0.105865002
lambda_0.45	KNN	fold8	94	1	0	16	111	100	98.94736842	94.11764706	99.47368421	99.0990991	0.965022979	0.994736842	0.012275219	0.105233908
lambda_0.45	KNN	fold9	86	2	3	20	111	86.95652174	97.72727273	90.90909091	92.34189723	95.4954955	0.860992205	0.923418972	0.013581038	0.106551647
lambda_0.45	KNN	fold10	89	2	6	14	111	70	97.8021978	87.5	83.9010989	92.79279279	0.741921013	0.839010989	0.013115883	0.106921196
lambda_0.45	NN	fold1	64	30	0	18	112	100	68.08510638	37.5	84.04255319	73.21428571	0.505291153	0.840425532	0.15661335	0.00039959
lambda_0.45	NN	fold2	93	0	15	4	112	21.05263158	100	100	60.52631579	86.60714286	0.425777582	0.605263158	0.18469286	0.000469446
lambda_0.45	NN	fold3	85	9	3	15	112	83.33333333	90.42553191	62.5	86.87943262	89.28571429	0.660187731	0.868794326	0.100565195	0.000407696
lambda_0.45	NN	fold4	87	1	6	18	112	75	98.86363636	94.73684211	86.93181818	93.75	0.807531304	0.869318182	0.14024353	0.000407696
lambda_0.45	NN	fold5	97	0	2	13	112	86.66666667	100	100	93.33333333	98.21428571	0.921497829	0.933333333	0.188200474	0.000400066
lambda_0.45	NN	fold6	93	1	12	5	111	29.41176471	98.93617021	83.33333333	64.17396746	88.28828829	0.451481064	0.641739675	0.122821093	0.00040102
lambda_0.45	NN	fold7	84	8	9	10	111	52.63157895	91.30434783	55.55555556	71.96796339	84.68468468	0.448965303	0.719679634	0.051518679	0.000403881
lambda_0.45	NN	fold8	93	2	9	7	111	43.75	97.89473684	77.77777778	70.82236842	90.09009009	0.535871396	0.708223684	0.06703186	0.00045228
lambda_0.45	NN	fold9	88	0	9	14	111	60.86956522	100	100	80.43478261	91.89189189	0.743114215	0.804347826	0.171336651	0.000400782
lambda_0.45	NN	fold10	78	13	2	18	111	90	85.71428571	58.06451613	87.85714286	86.48648649	0.648616038	0.878571429	0.180524588	0.000398159
lambda_0.45	RF	fold1	92	2	3	15	112	83.33333333	97.87234043	88.23529412	90.60283688	95.53571429	0.831189963	0.906028369	1.11098218	0.014715672
lambda_0.45	RF	fold2	91	2	5	14	112	73.68421053	97.84946237	87.5	85.76683645	93.75	0.767243453	0.857668364	1.148172617	0.015425682
lambda_0.45	RF	fold3	93	1	4	14	112	77.77777778	98.93617021	93.33333333	88.356974	95.53571429	0.827261887	0.88356974	1.083685875	0.014454365
lambda_0.45	RF	fold4	88	0	3	21	112	87.5	100	100	93.75	97.32142857	0.919866211	0.9375	1.115408659	0.014988899
lambda_0.45	RF	fold5	97	0	1	14	112	93.33333333	100	100	96.66666667	99.10714286	0.961150105	0.966666667	1.140382767	0.014972448
lambda_0.45	RF	fold6	91	3	4	13	111	76.47058824	96.80851064	81.25	86.63954944	93.69369369	0.751357652	0.866395494	1.141690969	0.014834881
lambda_0.45	RF	fold7	91	1	6	13	111	68.42105263	98.91304348	92.85714286	83.66704805	93.69369369	0.763934043	0.836670481	1.119595528	0.014630318
lambda_0.45	RF	fold8	95	0	1	15	111	93.75	100	100	96.875	99.0990991	0.963189688	0.96875	1.139987946	0.014734745
lambda_0.45	RF	fold9	88	0	5	18	111	78.26086957	100	100	89.13043478	95.4954955	0.860542247	0.891304348	1.163929224	0.014771938
lambda_0.45	RF	fold10	89	2	6	14	111	70	97.8021978	87.5	83.9010989	92.79279279	0.741921013	0.839010989	1.100569487	0.014721155
lambda_0.45	SVM_L	fold1	91	3	1	17	112	94.44444444	96.80851064	85	95.62647754	96.42857143	0.875060751	0.956264775	0.092614174	0.004571915
lambda_0.45	SVM_L	fold2	93	0	1	18	112	94.73684211	100	100	97.36842105	99.10714286	0.968137404	0.973684211	0.062110186	0.003094912
lambda_0.45	SVM_L	fold3	93	1	1	17	112	94.44444444	98.93617021	94.44444444	96.69030733	98.21428571	0.933806147	0.966903073	0.048226595	0.002882957
lambda_0.45	SVM_L	fold4	84	4	2	22	112	91.66666667	95.45454545	84.61538462	93.56060606	94.64285714	0.846710541	0.935606061	0.047028303	0.002880812
lambda_0.45	SVM_L	fold5	94	3	1	14	112	93.33333333	96.90721649	82.35294118	95.12027491	96.42857143	0.856538653	0.951202749	0.049162626	0.00301981
lambda_0.45	SVM_L	fold6	94	0	2	15	111	88.23529412	100	100	94.11764706	98.1981982	0.929500182	0.941176471	0.046495199	0.00282073
lambda_0.45	SVM_L	fold7	89	3	4	15	111	78.94736842	96.73913043	83.33333333	87.84324943	93.69369369	0.773412885	0.878432494	0.046146154	0.002878428
lambda_0.45	SVM_L	fold8	91	4	1	15	111	93.75	95.78947368	78.94736842	94.76973684	95.4954955	0.834959897	0.947697368	0.046175718	0.002762556
lambda_0.45	SVM_L	fold9	82	6	2	21	111	91.30434783	93.18181818	77.77777778	92.243083	92.79279279	0.79812209	0.92243083	0.047303438	0.002710581
lambda_0.45	SVM_L	fold10	87	4	3	17	111	85	95.6043956	80.95238095	90.3021978	93.69369369	0.790976385	0.903021978	0.051514149	0.003035069
lambda_0.5	KNN	fold1	87	7	2	16	112	88.88888889	92.55319149	69.56521739	90.72104019	91.96428571	0.740440417	0.907210402	0.002794266	0.10253644
lambda_0.5	KNN	fold2	90	3	2	17	112	89.47368421	96.77419355	85	93.12393888	95.53571429	0.845196677	0.931239389	0.004165173	0.102915525
lambda_0.5	KNN	fold3	90	4	1	17	112	94.44444444	95.74468085	80.95238095	95.09456265	95.53571429	0.848641002	0.950945626	0.002828598	0.103733063
lambda_0.5	KNN	fold4	85	3	2	22	112	91.66666667	96.59090909	88	94.12878788	95.53571429	0.8696997	0.941287879	0.006714106	0.104598761
lambda_0.5	KNN	fold5	97	0	0	15	112	100	100	100	100	100	1	1	0.006939411	0.106399298
lambda_0.5	KNN	fold6	87	7	3	14	111	82.35294118	92.55319149	66.66666667	87.45306633	90.99099099	0.688771012	0.874530663	0.006802559	0.10621047
lambda_0.5	KNN	fold7	90	2	3	16	111	84.21052632	97.82608696	88.88888889	91.01830664	95.4954955	0.838302402	0.910183066	0.006469011	0.105035305
lambda_0.5	KNN	fold8	91	4	1	15	111	93.75	95.78947368	78.94736842	94.76973684	95.4954955	0.834959897	0.947697368	0.006816149	0.1068151
lambda_0.5	KNN	fold9	87	1	1	22	111	95.65217391	98.86363636	95.65217391	97.25790514	98.1981982	0.945158103	0.972579051	0.006471157	0.1062603
lambda_0.5	KNN	fold10	89	2	2	18	111	90	97.8021978	90	93.9010989	96.3963964	0.878021978	0.939010989	0.006753683	0.106008768
lambda_0.5	NN	fold1	93	1	4	14	112	77.77777778	98.93617021	93.33333333	88.356974	95.53571429	0.827261887	0.88356974	0.157491922	0.000288725
lambda_0.5	NN	fold2	82	11	0	19	112	100	88.17204301	63.33333333	94.08602151	90.17857143	0.747277016	0.940860215	0.044654131	0.000288486
lambda_0.5	NN	fold3	61	33	2	16	112	88.88888889	64.89361702	32.65306122	76.89125296	68.75	0.398174	0.76891253	0.071418524	0.000293493
lambda_0.5	NN	fold4	85	3	5	19	112	79.16666667	96.59090909	86.36363636	87.87878788	92.85714286	0.782420878	0.878787879	0.117069244	0.000286341
lambda_0.5	NN	fold5	96	1	11	4	112	26.66666667	98.96907216	80	62.81786942	89.28571429	0.422766381	0.628178694	0.054180384	0.000282526
lambda_0.5	NN	fold6	92	2	13	4	111	23.52941176	97.87234043	66.66666667	60.7008761	86.48648649	0.340853254	0.607008761	0.195206404	0.000293493
lambda_0.5	NN	fold7	88	4	8	11	111	57.89473684	95.65217391	73.33333333	76.77345538	89.18918919	0.589961795	0.767734554	0.235505104	0.000291824
lambda_0.5	NN	fold8	93	2	6	10	111	62.5	97.89473684	83.33333333	80.19736842	92.79279279	0.683144643	0.801973684	0.064118147	0.000284195
lambda_0.5	NN	fold9	78	10	2	21	111	91.30434783	88.63636364	67.74193548	89.97035573	89.18918919	0.722183269	0.899703557	0.092352152	0.000281572
lambda_0.5	NN	fold10	91	0	17	3	111	15	100	100	57.5	84.68468468	0.35551215	0.575	0.09817481	0.000284433
lambda_0.5	RF	fold1	92	2	3	15	112	83.33333333	97.87234043	88.23529412	90.60283688	95.53571429	0.831189963	0.906028369	0.714418411	0.014770985
lambda_0.5	RF	fold2	92	1	5	14	112	73.68421053	98.92473118	93.33333333	86.30447085	94.64285714	0.800160088	0.863044709	0.739322662	0.014476538
lambda_0.5	RF	fold3	91	3	3	15	112	83.33333333	96.80851064	83.33333333	90.07092199	94.64285714	0.80141844	0.90070922	0.702040911	0.014796972
lambda_0.5	RF	fold4	88	0	3	21	112	87.5	100	100	93.75	97.32142857	0.919866211	0.9375	0.709346056	0.014755249
lambda_0.5	RF	fold5	97	0	1	14	112	93.33333333	100	100	96.66666667	99.10714286	0.961150105	0.966666667	0.703891277	0.014390707
lambda_0.5	RF	fold6	91	3	5	12	111	70.58823529	96.80851064	80	83.69837297	92.79279279	0.709979926	0.83698373	0.710660219	0.01420927
lambda_0.5	RF	fold7	89	3	5	14	111	73.68421053	96.73913043	82.35294118	85.21167048	92.79279279	0.736544433	0.852116705	0.693019867	0.014481306
lambda_0.5	RF	fold8	95	0	2	14	111	87.5	100	100	93.75	98.1981982	0.925720672	0.9375	0.715244055	0.01426053
lambda_0.5	RF	fold9	87	1	5	18	111	78.26086957	98.86363636	94.73684211	88.56225296	94.59459459	0.829902236	0.88562253	0.710109711	0.0150702
lambda_0.5	RF	fold10	89	2	6	14	111	70	97.8021978	87.5	83.9010989	92.79279279	0.741921013	0.839010989	0.710479736	0.014503002
lambda_0.5	SVM_L	fold1	90	4	1	17	112	94.44444444	95.74468085	80.95238095	95.09456265	95.53571429	0.848641002	0.950945626	0.201964855	0.001238346
lambda_0.5	SVM_L	fold2	92	1	1	18	112	94.73684211	98.92473118	94.73684211	96.83078664	98.21428571	0.936615733	0.968307866	0.148398161	0.001222372
lambda_0.5	SVM_L	fold3	92	2	2	16	112	88.88888889	97.87234043	88.88888889	93.38061466	96.42857143	0.867612293	0.933806147	0.093747616	0.001320362
lambda_0.5	SVM_L	fold4	86	2	5	19	112	79.16666667	97.72727273	90.47619048	88.4469697	93.75	0.808367276	0.884469697	0.089456797	0.00113368
lambda_0.5	SVM_L	fold5	94	3	0	15	112	100	96.90721649	83.33333333	98.45360825	97.32142857	0.898643499	0.984536082	0.150783777	0.001240253
lambda_0.5	SVM_L	fold6	92	2	3	14	111	82.35294118	97.87234043	87.5	90.1126408	95.4954955	0.822579428	0.901126408	0.103658199	0.001190901
lambda_0.5	SVM_L	fold7	89	3	4	15	111	78.94736842	96.73913043	83.33333333	87.84324943	93.69369369	0.773412885	0.878432494	0.065271378	0.001117229
lambda_0.5	SVM_L	fold8	90	5	1	15	111	93.75	94.73684211	75	94.24342105	94.59459459	0.808657831	0.942434211	0.109631062	0.001218796
lambda_0.5	SVM_L	fold9	84	4	4	19	111	82.60869565	95.45454545	82.60869565	89.03162055	92.79279279	0.780632411	0.890316206	0.107862473	0.001130342
lambda_0.5	SVM_L	fold10	85	6	2	18	111	90	93.40659341	75	91.7032967	92.79279279	0.778701176	0.917032967	0.172808886	0.001185894
lambda_0.55	KNN	fold1	88	6	1	17	112	94.44444444	93.61702128	73.91304348	94.03073286	93.75	0.800621351	0.940307329	0.001787663	0.102323771
lambda_0.55	KNN	fold2	91	2	3	16	112	84.21052632	97.84946237	88.88888889	91.02999434	95.53571429	0.838589747	0.910299943	0.00279212	0.103337288
lambda_0.55	KNN	fold3	87	7	1	17	112	94.44444444	92.55319149	70.83333333	93.49881797	92.85714286	0.778682965	0.93498818	0.002740383	0.104168892
lambda_0.55	KNN	fold4	85	3	2	22	112	91.66666667	96.59090909	88	94.12878788	95.53571429	0.8696997	0.941287879	0.004411936	0.10593152
lambda_0.55	KNN	fold5	95	2	1	14	112	93.33333333	97.93814433	87.5	95.63573883	97.32142857	0.88832313	0.956357388	0.003076792	0.105277538
lambda_0.55	KNN	fold6	89	5	3	14	111	82.35294118	94.68085106	73.68421053	88.51689612	92.79279279	0.736544433	0.885168961	0.004396915	0.106516361
lambda_0.55	KNN	fold7	88	4	3	16	111	84.21052632	95.65217391	80	89.93135011	93.69369369	0.782670581	0.899313501	0.004412651	0.106260777
lambda_0.55	KNN	fold8	89	6	2	14	111	87.5	93.68421053	70	90.59210526	92.79279279	0.741921013	0.905921053	0.004106998	0.105867386
lambda_0.55	KNN	fold9	85	3	1	22	111	95.65217391	96.59090909	88	96.1215415	96.3963964	0.894993403	0.961215415	0.003137827	0.105198145
lambda_0.55	KNN	fold10	89	2	3	17	111	85	97.8021978	89.47368421	91.4010989	95.4954955	0.844902984	0.914010989	0.004460812	0.106011629
lambda_0.55	NN	fold1	89	5	4	14	112	77.77777778	94.68085106	73.68421053	86.22931442	91.96428571	0.709042089	0.862293144	0.139188051	0.000258446
lambda_0.55	NN	fold2	93	0	15	4	112	21.05263158	100	100	60.52631579	86.60714286	0.425777582	0.605263158	0.110311985	0.000257015
lambda_0.55	NN	fold3	88	6	2	16	112	88.88888889	93.61702128	72.72727273	91.25295508	92.85714286	0.762698064	0.912529551	0.090299368	0.000254869
lambda_0.55	NN	fold4	87	1	10	14	112	58.33333333	98.86363636	93.33333333	78.59848485	90.17857143	0.689109887	0.785984848	0.036203861	0.0002563
lambda_0.55	NN	fold5	96	1	2	13	112	86.66666667	98.96907216	92.85714286	92.81786942	97.32142857	0.881879993	0.928178694	0.077452183	0.000258684
lambda_0.55	NN	fold6	90	4	7	10	111	58.82352941	95.74468085	71.42857143	77.28410513	90.09009009	0.591940715	0.772841051	0.080410242	0.000253439
lambda_0.55	NN	fold7	90	2	8	11	111	57.89473684	97.82608696	84.61538462	77.8604119	90.99099099	0.652684845	0.778604119	0.093022585	0.00025773
lambda_0.55	NN	fold8	94	1	9	7	111	43.75	98.94736842	87.5	71.34868421	90.99099099	0.579908263	0.713486842	0.07177949	0.000257015
lambda_0.55	NN	fold9	88	0	3	20	111	86.95652174	100	100	93.47826087	97.2972973	0.917005034	0.934782609	0.142649412	0.000255108
lambda_0.55	NN	fold10	89	2	6	14	111	70	97.8021978	87.5	83.9010989	92.79279279	0.741921013	0.839010989	0.112454176	0.000254393
lambda_0.55	RF	fold1	91	3	2	16	112	88.88888889	96.80851064	84.21052632	92.84869976	95.53571429	0.838589747	0.928486998	0.536944151	0.01468277
lambda_0.55	RF	fold2	92	1	5	14	112	73.68421053	98.92473118	93.33333333	86.30447085	94.64285714	0.800160088	0.863044709	0.54419136	0.014548063
lambda_0.55	RF	fold3	91	3	4	14	112	77.77777778	96.80851064	82.35294118	87.29314421	93.75	0.763436487	0.872931442	0.537570953	0.014238596
lambda_0.55	RF	fold4	88	0	2	22	112	91.66666667	100	100	95.83333333	98.21428571	0.946729262	0.958333333	0.54600811	0.014349937
lambda_0.55	RF	fold5	95	2	1	14	112	93.33333333	97.93814433	87.5	95.63573883	97.32142857	0.88832313	0.956357388	0.534430504	0.014180899
lambda_0.55	RF	fold6	91	3	5	12	111	70.58823529	96.80851064	80	83.69837297	92.79279279	0.709979926	0.83698373	0.53543663	0.014454603
lambda_0.55	RF	fold7	90	2	5	14	111	73.68421053	97.82608696	87.5	85.75514874	93.69369369	0.766862507	0.857551487	0.569963694	0.014783859
lambda_0.55	RF	fold8	95	0	2	14	111	87.5	100	100	93.75	98.1981982	0.925720672	0.9375	0.550641775	0.014932871
lambda_0.55	RF	fold9	88	0	3	20	111	86.95652174	100	100	93.47826087	97.2972973	0.917005034	0.934782609	0.538655996	0.014330149
lambda_0.55	RF	fold10	89	2	7	13	111	65	97.8021978	86.66666667	81.4010989	91.89189189	0.706039974	0.814010989	0.536731958	0.014049292
lambda_0.55	SVM_L	fold1	87	7	1	17	112	94.44444444	92.55319149	70.83333333	93.49881797	92.85714286	0.778682965	0.93498818	0.153053999	0.001039743
lambda_0.55	SVM_L	fold2	88	5	0	19	112	100	94.62365591	79.16666667	97.31182796	95.53571429	0.86550791	0.97311828	0.167402983	0.000858307
lambda_0.55	SVM_L	fold3	87	7	1	17	112	94.44444444	92.55319149	70.83333333	93.49881797	92.85714286	0.778682965	0.93498818	0.152311325	0.000728369
lambda_0.55	SVM_L	fold4	86	2	3	21	112	87.5	97.72727273	91.30434783	92.61363636	95.53571429	0.865698424	0.926136364	0.392786741	0.000789404
lambda_0.55	SVM_L	fold5	93	4	0	15	112	100	95.87628866	78.94736842	97.93814433	96.42857143	0.870010384	0.979381443	0.186475277	0.000809669
lambda_0.55	SVM_L	fold6	92	2	4	13	111	76.47058824	97.87234043	86.66666667	87.17146433	94.59459459	0.783153345	0.871714643	0.331769466	0.000718594
lambda_0.55	SVM_L	fold7	85	7	2	17	111	89.47368421	92.39130435	70.83333333	90.93249428	91.89189189	0.749037692	0.909324943	0.106299877	0.000728607
lambda_0.55	SVM_L	fold8	90	5	1	15	111	93.75	94.73684211	75	94.24342105	94.59459459	0.808657831	0.942434211	0.215726376	0.000812292
lambda_0.55	SVM_L	fold9	84	4	1	22	111	95.65217391	95.45454545	84.61538462	95.55335968	95.4954955	0.871885642	0.955533597	0.189320087	0.000842333
lambda_0.55	SVM_L	fold10	85	6	1	19	111	95	93.40659341	76	94.2032967	93.69369369	0.813394292	0.942032967	0.265007019	0.000836134
lambda_0.6	KNN	fold1	92	2	7	11	112	61.11111111	97.87234043	84.61538462	79.49172577	91.96428571	0.676302649	0.794917258	0.000728607	0.102179527
lambda_0.6	KNN	fold2	89	4	12	7	112	36.84210526	95.69892473	63.63636364	66.270515	85.71428571	0.410386004	0.66270515	0.000660896	0.102289438
lambda_0.6	KNN	fold3	92	2	13	5	112	27.77777778	97.87234043	71.42857143	62.8250591	86.60714286	0.389175848	0.628250591	0.000682116	0.103420496
lambda_0.6	KNN	fold4	88	0	17	7	112	29.16666667	100	100	64.58333333	84.82142857	0.494413232	0.645833333	0.001246452	0.105252266
lambda_0.6	KNN	fold5	96	1	8	7	112	46.66666667	98.96907216	87.5	72.81786942	91.96428571	0.603496728	0.728178694	0.001774549	0.106199741
lambda_0.6	KNN	fold6	91	3	11	6	111	35.29411765	96.80851064	66.66666667	66.05131414	87.38738739	0.423552878	0.660513141	0.001669884	0.106329441
lambda_0.6	KNN	fold7	91	1	13	6	111	31.57894737	98.91304348	85.71428571	65.24599542	87.38738739	0.472488024	0.652459954	0.001755476	0.105294228
lambda_0.6	KNN	fold8	90	5	12	4	111	25	94.73684211	44.44444444	59.86842105	84.68468468	0.253967486	0.598684211	0.001631021	0.106197119
lambda_0.6	KNN	fold9	88	0	15	8	111	34.7826087	100	100	67.39130435	86.48648649	0.545134665	0.673913043	0.001773596	0.105923891
lambda_0.6	KNN	fold10	88	3	16	4	111	20	96.7032967	57.14285714	58.35164835	82.88288288	0.26410231	0.583516484	0.001639605	0.106579781
lambda_0.6	NN	fold1	91	3	7	11	112	61.11111111	96.80851064	78.57142857	78.95981087	91.07142857	0.643204154	0.789598109	0.129163027	0.000206232
lambda_0.6	NN	fold2	93	0	17	2	112	10.52631579	100	100	55.26315789	84.82142857	0.298320659	0.552631579	0.128493547	0.000206232
lambda_0.6	NN	fold3	94	0	17	1	112	5.555555556	100	100	52.77777778	84.82142857	0.216903313	0.527777778	0.104474783	0.000205517
lambda_0.6	NN	fold4	88	0	24	0	112	0	100	0	50	78.57142857	0	0.5	0.079445362	0.000211
lambda_0.6	NN	fold5	96	1	12	3	112	20	98.96907216	75	59.48453608	88.39285714	0.3481254	0.594845361	0.093193293	0.000209093
lambda_0.6	NN	fold6	92	2	9	8	111	47.05882353	97.87234043	80	72.46558198	90.09009009	0.565165145	0.72465582	0.105580807	0.000280142
lambda_0.6	NN	fold7	89	3	11	8	111	42.10526316	96.73913043	72.72727273	69.4221968	87.38738739	0.489669121	0.694221968	0.075028419	0.000212193
lambda_0.6	NN	fold8	94	1	11	5	111	31.25	98.94736842	83.33333333	65.09868421	89.18918919	0.469051595	0.650986842	0.127755165	0.000204563
lambda_0.6	NN	fold9	88	0	23	0	111	0	100	0	50	79.27927928	0	0.5	0.022770643	0.000219822
lambda_0.6	NN	fold10	90	1	20	0	111	0	98.9010989	0	49.45054945	81.08108108	-0.044699016	0.494505495	0.041659117	0.000207186
lambda_0.6	RF	fold1	89	5	7	11	112	61.11111111	94.68085106	68.75	77.89598109	89.28571429	0.585566479	0.778959811	0.331966162	0.014879942
lambda_0.6	RF	fold2	90	3	9	10	112	52.63157895	96.77419355	76.92307692	74.70288625	89.28571429	0.578904193	0.747028862	0.329044819	0.014871836
lambda_0.6	RF	fold3	90	4	9	9	112	50	95.74468085	69.23076923	72.87234043	88.39285714	0.524507265	0.728723404	0.326464415	0.014757872
lambda_0.6	RF	fold4	87	1	13	11	112	45.83333333	98.86363636	91.66666667	72.34848485	87.5	0.592972311	0.723484848	0.323944807	0.014918089
lambda_0.6	RF	fold5	97	0	6	9	112	60	100	100	80	94.64285714	0.751697109	0.8	0.327842712	0.014413834
lambda_0.6	RF	fold6	92	2	9	8	111	47.05882353	97.87234043	80	72.46558198	90.09009009	0.565165145	0.72465582	0.321616888	0.014467239
lambda_0.6	RF	fold7	91	1	8	11	111	57.89473684	98.91304348	91.66666667	78.40389016	91.89189189	0.689081061	0.784038902	0.326721668	0.01448226
lambda_0.6	RF	fold8	91	4	7	9	111	56.25	95.78947368	69.23076923	76.01973684	90.09009009	0.568420818	0.760197368	0.332843065	0.014741659
lambda_0.6	RF	fold9	86	2	8	15	111	65.2173913	97.72727273	88.23529412	81.47233202	90.99099099	0.708395488	0.81472332	0.332910538	0.014809608
lambda_0.6	RF	fold10	89	2	12	8	111	40	97.8021978	80	68.9010989	87.38738739	0.507448598	0.689010989	0.327979326	0.014736891
lambda_0.6	SVM_L	fold1	74	20	4	14	112	77.77777778	78.72340426	41.17647059	78.25059102	78.57142857	0.45130584	0.78250591	0.087778807	0.001127005
lambda_0.6	SVM_L	fold2	83	10	5	14	112	73.68421053	89.24731183	58.33333333	81.46576118	86.60714286	0.575624878	0.814657612	0.091664553	0.000807524
lambda_0.6	SVM_L	fold3	75	19	3	15	112	83.33333333	79.78723404	44.11764706	81.56028369	80.35714286	0.50417849	0.815602837	0.054583073	0.00069809
lambda_0.6	SVM_L	fold4	80	8	5	19	112	79.16666667	90.90909091	70.37037037	85.03787879	88.39285714	0.67223855	0.850378788	0.045671701	0.000659943
lambda_0.6	SVM_L	fold5	83	14	5	10	112	66.66666667	85.56701031	41.66666667	76.11683849	83.03571429	0.433545955	0.761168385	0.046687365	0.000662804
lambda_0.6	SVM_L	fold6	79	15	4	13	111	76.47058824	84.04255319	46.42857143	80.25657071	82.88288288	0.501787715	0.802565707	0.051667929	0.000636578
lambda_0.6	SVM_L	fold7	74	18	4	15	111	78.94736842	80.43478261	45.45454545	79.69107551	80.18018018	0.489353127	0.796910755	0.039024115	0.000611544
lambda_0.6	SVM_L	fold8	83	12	5	11	111	68.75	87.36842105	47.82608696	78.05921053	84.68468468	0.486319835	0.780592105	0.052063942	0.000671148
lambda_0.6	SVM_L	fold9	70	18	4	19	111	82.60869565	79.54545455	51.35135135	81.0770751	80.18018018	0.534390421	0.810770751	0.042788506	0.000622988
lambda_0.6	SVM_L	fold10	75	16	5	15	111	75	82.41758242	48.38709677	78.70879121	81.08108108	0.491875007	0.787087912	0.045872927	0.000630856
