# Supplementary material for: Optimal selection of molecular descriptors for antimicrobial peptides classification: an evolutionary feature weighting approach
Source: BMC Genomics. 2018 Sep 24;19(Suppl 7):672. doi: 10.1186/s12864-018-5030-1 (PMC6156846; doi:10.1186/s12864-018-5030-1)
Supplement: Supplementary file 5 — Predictions of antibacterial activity for APD3_ANTIBACTERIAL. Evaluation of different models with APD3_ANTIBACTERIAL after applying the best compromise solutions and four machine learning algorithms. This file shows the results obtained by each of the best compromise solutions given λ1 in each fold of the 10-fold cross-validation test. (CSV 34 kb) [file 12864_2018_5030_MOESM5_ESM.csv]

Lambda1	ML	Fold	Tn	Fp	Fn	Tp	Total	Sens(%)	Spec(%)	Prec(%)	Bal Acc(%)	Acc(%)	MCC	ROCArea	Training Time(ms)	Testing Time(ms)
baseline	KNN	fold1	583	16	29	65	693	69.14893617	97.32888147	80.24691358	83.23890882	93.50649351	0.708493502	0.832389088	0.095660925	0.408119917
baseline	KNN	fold2	555	12	51	75	693	59.52380952	97.88359788	86.20689655	78.7037037	90.90909091	0.668265126	0.787037037	0.07446003	0.406307459
baseline	KNN	fold3	552	11	63	67	693	51.53846154	98.04618117	85.8974359	74.79232136	89.32178932	0.612474769	0.747923214	0.088338137	0.406692743
baseline	KNN	fold4	562	13	35	83	693	70.33898305	97.73913043	86.45833333	84.03905674	93.07359307	0.740729526	0.840390567	0.07016778	0.406187296
baseline	KNN	fold5	561	7	45	80	693	64	98.76760563	91.95402299	81.38380282	92.4963925	0.72839809	0.813838028	0.090447903	0.406751394
baseline	KNN	fold6	562	12	53	66	693	55.46218487	97.90940767	84.61538462	76.68579627	90.62049062	0.636875774	0.766857963	0.07416749	0.406202555
baseline	KNN	fold7	568	8	43	73	692	62.93103448	98.61111111	90.12345679	80.7710728	92.6300578	0.715071971	0.807710728	0.070941448	0.405865908
baseline	KNN	fold8	555	19	47	71	692	60.16949153	96.68989547	78.88888889	78.4296935	90.46242775	0.635740125	0.784296935	0.062763453	0.40679431
baseline	KNN	fold9	564	10	44	74	692	62.71186441	98.25783972	88.0952381	80.48485206	92.19653179	0.702133355	0.804848521	0.0829041	0.40681529
baseline	KNN	fold10	584	15	41	52	692	55.91397849	97.49582638	77.6119403	76.70490244	91.90751445	0.616025184	0.767049024	0.063522816	0.405500174
baseline	NN	fold1	573	26	15	79	693	84.04255319	95.65943239	75.23809524	89.85099279	94.08369408	0.761137582	0.898509928	0.447458029	0.001549482
baseline	NN	fold2	560	7	48	78	693	61.9047619	98.7654321	91.76470588	80.335097	92.06349206	0.713330729	0.80335097	0.597051382	0.001382589
baseline	NN	fold3	552	11	42	88	693	67.69230769	98.04618117	88.88888889	82.86924443	92.35209235	0.73338964	0.828692444	0.788006783	0.001389742
baseline	NN	fold4	565	10	57	61	693	51.69491525	98.26086957	85.91549296	74.97789241	90.33189033	0.619207696	0.749778924	0.789773703	0.001348734
baseline	NN	fold5	497	71	15	110	693	88	87.5	60.77348066	87.75	87.59018759	0.660848423	0.8775	0.97599721	0.001306772
baseline	NN	fold6	565	9	38	81	693	68.06722689	98.43205575	90	83.24964132	93.21789322	0.746047495	0.832496413	0.649444818	0.001434088
baseline	NN	fold7	524	52	17	99	692	85.34482759	90.97222222	65.56291391	88.1585249	90.02890173	0.690199601	0.881585249	0.748528242	0.001428366
baseline	NN	fold8	517	57	16	102	692	86.44067797	90.06968641	64.1509434	88.25518219	89.45086705	0.683998349	0.882551822	0.650046825	0.001387835
baseline	NN	fold9	569	5	57	61	692	51.69491525	99.12891986	92.42424242	75.41191756	91.04046243	0.650736622	0.754119176	0.974289179	0.001454353
baseline	NN	fold10	562	37	11	82	692	88.17204301	93.8230384	68.90756303	90.9975407	93.06358382	0.741125737	0.909975407	0.795362949	0.00139451
baseline	RF	fold1	594	5	18	76	693	80.85106383	99.16527546	93.82716049	90.00816964	96.68109668	0.852781551	0.900081696	10.94687915	0.027682304
baseline	RF	fold2	566	1	35	91	693	72.22222222	99.82363316	98.91304348	86.02292769	94.80519481	0.818944847	0.860229277	10.78416705	0.027493715
baseline	RF	fold3	562	1	48	82	693	63.07692308	99.82238011	98.79518072	81.44965159	92.92929293	0.756254103	0.814496516	10.90460467	0.027761221
baseline	RF	fold4	567	8	25	93	693	78.81355932	98.60869565	92.07920792	88.71112749	95.23809524	0.824744071	0.887111275	10.88864779	0.027205229
baseline	RF	fold5	565	3	34	91	693	72.8	99.47183099	96.80851064	86.13591549	94.66089466	0.811560487	0.861359155	10.97042418	0.027710438
baseline	RF	fold6	573	1	35	84	693	70.58823529	99.82578397	98.82352941	85.20700963	94.80519481	0.80951949	0.852070096	10.67218757	0.027565241
baseline	RF	fold7	572	4	32	84	692	72.4137931	99.30555556	95.45454545	85.85967433	94.79768786	0.804112415	0.858596743	10.44183064	0.027554274
baseline	RF	fold8	571	3	34	84	692	71.18644068	99.47735192	96.55172414	85.3318963	94.65317919	0.801597915	0.853318963	11.05496693	0.027626038
baseline	RF	fold9	571	3	40	78	692	66.10169492	99.47735192	96.2962963	82.78952342	93.78612717	0.767182937	0.827895234	10.72603917	0.027495623
baseline	RF	fold10	597	2	20	73	692	78.49462366	99.66611018	97.33333333	89.08036692	96.82080925	0.857571422	0.890803669	11.07849193	0.027674675
baseline	SVM_L	fold1	537	62	8	86	693	91.4893617	89.64941569	58.10810811	90.5693887	89.8989899	0.677917256	0.905693887	13.91540504	0.000759602
baseline	SVM_L	fold2	523	44	10	116	693	92.06349206	92.23985891	72.5	92.15167549	92.20779221	0.771610349	0.921516755	14.80556321	0.001105547
baseline	SVM_L	fold3	513	50	23	107	693	82.30769231	91.11900533	68.15286624	86.71334882	89.46608947	0.684774609	0.867133488	14.90197301	0.000741482
baseline	SVM_L	fold4	515	60	8	110	693	93.22033898	89.56521739	64.70588235	91.39277819	90.18759019	0.723192965	0.913927782	14.37436914	0.000767231
baseline	SVM_L	fold5	503	65	15	110	693	88	88.55633803	62.85714286	88.27816901	88.45598846	0.677526711	0.88278169	14.31308937	0.000726938
baseline	SVM_L	fold6	532	42	18	101	693	84.87394958	92.68292683	70.62937063	88.7784382	91.34199134	0.722770424	0.887784382	13.75968528	0.000771999
baseline	SVM_L	fold7	527	49	13	103	692	88.79310345	91.49305556	67.76315789	90.1430795	91.04046243	0.724372982	0.901430795	15.01588011	0.000820637
baseline	SVM_L	fold8	511	63	16	102	692	86.44067797	89.02439024	61.81818182	87.73253411	88.58381503	0.666032833	0.877325341	14.56821418	0.00074935
baseline	SVM_L	fold9	523	51	15	103	692	87.28813559	91.11498258	66.88311688	89.20155909	90.46242775	0.708889897	0.892015591	14.8838377	0.000708342
baseline	SVM_L	fold10	543	56	7	86	692	92.47311828	90.65108514	60.56338028	91.56210171	90.89595376	0.70203193	0.915621017	13.87012386	0.000726223
lambda_0.40	KNN	fold1	437	11	12	60	520	83.33333333	97.54464286	84.50704225	90.4389881	95.57692308	0.813548007	0.904389881	0.037161589	0.404017448
lambda_0.40	KNN	fold2	416	6	24	74	520	75.51020408	98.57819905	92.5	87.04420157	94.23076923	0.803060317	0.870442016	0.056711197	0.306117058
lambda_0.40	KNN	fold3	414	11	30	65	520	68.42105263	97.41176471	85.52631579	82.91640867	92.11538462	0.720112629	0.829164087	0.047373772	0.305052519
lambda_0.40	KNN	fold4	413	11	18	77	519	81.05263158	97.40566038	87.5	89.22914598	94.41233141	0.808543908	0.89229146	0.038634777	0.304071903
lambda_0.40	KNN	fold5	424	9	21	65	519	75.58139535	97.92147806	87.83783784	86.7514367	94.21965318	0.78163073	0.867514367	0.036904573	0.304226637
lambda_0.40	KNN	fold6	422	6	22	69	519	75.82417582	98.59813084	92	87.21115333	94.60500963	0.804866016	0.872111533	0.042032957	0.304495335
lambda_0.40	KNN	fold7	423	6	15	75	519	83.33333333	98.6013986	92.59259259	90.96736597	95.95375723	0.854748551	0.90967366	0.038910627	0.304625511
lambda_0.40	KNN	fold8	425	10	16	68	519	80.95238095	97.70114943	87.17948718	89.32676519	94.99036609	0.810654684	0.893267652	0.037560225	0.304305077
lambda_0.40	KNN	fold9	430	6	19	64	519	77.10843373	98.62385321	91.42857143	87.86614347	95.18304432	0.812626858	0.878661435	0.036506653	0.304661751
lambda_0.40	KNN	fold10	435	11	15	58	519	79.45205479	97.53363229	84.05797101	88.49284354	94.99036609	0.788329988	0.884928435	0.037742853	0.40520215
lambda_0.40	NN	fold1	404	44	2	70	520	97.22222222	90.17857143	61.40350877	93.70039683	91.15384615	0.729634211	0.937003968	0.446202755	0.001146317
lambda_0.40	NN	fold2	416	6	34	64	520	65.30612245	98.57819905	91.42857143	81.94216075	92.30769231	0.731995267	0.819421608	0.560233355	0.001149893
lambda_0.40	NN	fold3	409	16	22	73	520	76.84210526	96.23529412	82.02247191	86.53869969	92.69230769	0.749731422	0.865386997	1.213292837	0.001796246
lambda_0.40	NN	fold4	391	33	12	83	519	87.36842105	92.21698113	71.55172414	89.79270109	91.32947977	0.738748528	0.897927011	0.768667221	0.001411438
lambda_0.40	NN	fold5	428	5	29	57	519	66.27906977	98.84526559	91.93548387	82.56216768	93.44894027	0.746590627	0.825621677	0.96683073	0.001471996
lambda_0.40	NN	fold6	397	31	13	78	519	85.71428571	92.75700935	71.55963303	89.23564753	91.522158	0.732568471	0.892356475	0.90891242	0.001149178
lambda_0.40	NN	fold7	408	21	15	75	519	83.33333333	95.1048951	78.125	89.21911422	93.06358382	0.764842262	0.892191142	1.120360851	0.001233339
lambda_0.40	NN	fold8	432	3	62	22	519	26.19047619	99.31034483	88	62.75041051	87.47591522	0.43863669	0.627504105	0.694060326	0.001890898
lambda_0.40	NN	fold9	422	14	17	66	519	79.51807229	96.78899083	82.5	88.15353156	94.02697495	0.774586237	0.881535316	1.121224403	0.001165152
lambda_0.40	NN	fold10	438	8	16	57	519	78.08219178	98.20627803	87.69230769	88.1442349	95.37572254	0.80131479	0.881442349	0.976789951	0.00177145
lambda_0.40	RF	fold1	447	1	9	63	520	87.5	99.77678571	98.4375	93.63839286	98.07692308	0.91755391	0.936383929	7.365305185	0.023618221
lambda_0.40	RF	fold2	421	1	19	79	520	80.6122449	99.76303318	98.75	90.18763904	96.15384615	0.871205122	0.90187639	7.191983938	0.023738623
lambda_0.40	RF	fold3	422	3	25	70	520	73.68421053	99.29411765	95.89041096	86.48916409	94.61538462	0.811773717	0.864891641	7.18641305	0.024398088
lambda_0.40	RF	fold4	419	5	19	76	519	80	98.82075472	93.82716049	89.41037736	95.37572254	0.839857791	0.894103774	7.374330044	0.023232222
lambda_0.40	RF	fold5	429	4	16	70	519	81.39534884	99.07621247	94.59459459	90.23578065	96.14643545	0.855735869	0.902357807	7.424851656	0.023750544
lambda_0.40	RF	fold6	427	1	24	67	519	73.62637363	99.76635514	98.52941176	86.69636438	95.18304432	0.827090226	0.866963644	7.421793699	0.025815964
lambda_0.40	RF	fold7	428	1	16	74	519	82.22222222	99.76689977	98.66666667	90.99456099	96.72447013	0.882844101	0.90994561	7.422531366	0.024944067
lambda_0.40	RF	fold8	434	1	19	65	519	77.38095238	99.77011494	98.48484848	88.57553366	96.14643545	0.8529138	0.885755337	7.307530403	0.023906469
lambda_0.40	RF	fold9	433	3	22	61	519	73.4939759	99.31192661	95.3125	86.40295125	95.18304432	0.81162085	0.864029513	7.345485687	0.023439884
lambda_0.40	RF	fold10	443	3	18	55	519	75.34246575	99.32735426	94.82758621	87.33491001	95.95375723	0.823966404	0.8733491	7.436342955	0.023315668
lambda_0.40	SVM_L	fold1	423	25	4	68	520	94.44444444	94.41964286	73.11827957	94.43204365	94.42307692	0.800896007	0.944320437	9.259406328	0.000666618
lambda_0.40	SVM_L	fold2	389	33	6	92	520	93.87755102	92.18009479	73.6	93.0288229	92.5	0.787599026	0.930288229	9.29318285	0.000707865
lambda_0.40	SVM_L	fold3	392	33	14	81	520	85.26315789	92.23529412	71.05263158	88.74922601	90.96153846	0.723825457	0.88749226	8.971605301	0.000696182
lambda_0.40	SVM_L	fold4	394	30	8	87	519	91.57894737	92.9245283	74.35897436	92.25173784	92.67822736	0.782011871	0.922517378	9.120805502	0.000652313
lambda_0.40	SVM_L	fold5	396	37	7	79	519	91.86046512	91.45496536	68.10344828	91.65771524	91.522158	0.743596092	0.916577152	9.117254257	0.000657797
lambda_0.40	SVM_L	fold6	408	20	7	84	519	92.30769231	95.3271028	80.76923077	93.81739756	94.79768786	0.832488875	0.938173976	9.20061636	0.000729322
lambda_0.40	SVM_L	fold7	391	38	9	81	519	90	91.14219114	68.06722689	90.57109557	90.94412331	0.730790942	0.905710956	9.303030968	0.00067687
lambda_0.40	SVM_L	fold8	401	34	6	78	519	92.85714286	92.18390805	69.64285714	92.52052545	92.29287091	0.761389133	0.925205255	9.421845436	0.00067687
lambda_0.40	SVM_L	fold9	413	23	8	75	519	90.36144578	94.72477064	76.53061224	92.54310821	94.02697495	0.79686989	0.925431082	9.133462429	0.000670671
lambda_0.40	SVM_L	fold10	422	24	7	66	519	90.4109589	94.61883408	73.33333333	92.51489649	94.02697495	0.780818474	0.925148965	9.275035858	0.000635862
lambda_0.45	KNN	fold1	435	13	11	61	520	84.72222222	97.09821429	82.43243243	90.91021825	95.38461538	0.808879368	0.909102183	0.038177013	0.403935671
lambda_0.45	KNN	fold2	414	8	23	75	520	76.53061224	98.1042654	90.36144578	87.31743882	94.03846154	0.796950457	0.873174388	0.058688879	0.305362701
lambda_0.45	KNN	fold3	414	11	31	64	520	67.36842105	97.41176471	85.33333333	82.39009288	91.92307692	0.712504841	0.823900929	0.04189682	0.304527044
lambda_0.45	KNN	fold4	411	13	19	76	519	80	96.93396226	85.39325843	88.46698113	93.83429672	0.789284547	0.884669811	0.043423891	0.30440712
lambda_0.45	KNN	fold5	422	11	21	65	519	75.58139535	97.4595843	85.52631579	86.52048982	93.83429672	0.768158966	0.865204898	0.039932489	0.404619455
lambda_0.45	KNN	fold6	421	7	25	66	519	72.52747253	98.36448598	90.4109589	85.44597925	93.83429672	0.775373039	0.854459793	0.047346115	0.304909229
lambda_0.45	KNN	fold7	421	8	15	75	519	83.33333333	98.13519814	90.36144578	90.73426573	95.56840077	0.841506545	0.907342657	0.045529366	0.304896355
lambda_0.45	KNN	fold8	425	10	16	68	519	80.95238095	97.70114943	87.17948718	89.32676519	94.99036609	0.810654684	0.893267652	0.051386118	0.304661274
lambda_0.45	KNN	fold9	430	6	21	62	519	74.69879518	98.62385321	91.17647059	86.6613242	94.79768786	0.796485193	0.866613242	0.052244663	0.306420803
lambda_0.45	KNN	fold10	434	12	16	57	519	78.08219178	97.30941704	82.60869565	87.69580441	94.60500963	0.772006698	0.876958044	0.05133605	0.305734634
lambda_0.45	NN	fold1	429	19	7	65	520	90.27777778	95.75892857	77.38095238	93.01835317	95	0.807432347	0.930183532	0.793275356	0.001172304
lambda_0.45	NN	fold2	406	16	18	80	520	81.63265306	96.20853081	83.33333333	88.92059193	93.46153846	0.784621403	0.889205919	0.51309824	0.001097441
lambda_0.45	NN	fold3	410	15	22	73	520	76.84210526	96.47058824	82.95454545	86.65634675	92.88461538	0.755530905	0.866563467	0.488108158	0.001139641
lambda_0.45	NN	fold4	420	4	24	71	519	74.73684211	99.05660377	94.66666667	86.89672294	94.60500963	0.811596948	0.868967229	0.890943527	0.001136303
lambda_0.45	NN	fold5	423	10	28	58	519	67.44186047	97.69053118	85.29411765	82.56619582	92.67822736	0.717707479	0.825661958	0.346702814	0.001162291
lambda_0.45	NN	fold6	423	5	42	49	519	53.84615385	98.8317757	90.74074074	76.33896477	90.94412331	0.656066589	0.763389648	0.813151836	0.00115037
lambda_0.45	NN	fold7	409	20	16	74	519	82.22222222	95.33799534	78.72340426	88.78010878	93.06358382	0.762483636	0.887801088	0.443781614	0.001187563
lambda_0.45	NN	fold8	429	6	28	56	519	66.66666667	98.62068966	90.32258065	82.64367816	93.44894027	0.741411657	0.826436782	0.880775928	0.001219511
lambda_0.45	NN	fold9	434	2	31	52	519	62.65060241	99.5412844	96.2962963	81.09594341	93.6416185	0.746608049	0.810959434	0.721977949	0.001129866
lambda_0.45	NN	fold10	258	188	1	72	519	98.63013699	57.84753363	27.69230769	78.23883531	63.58381503	0.392707395	0.782388353	0.587786913	0.001144409
lambda_0.45	RF	fold1	447	1	12	60	520	83.33333333	99.77678571	98.36065574	91.55505952	97.5	0.892047333	0.915550595	7.135853767	0.023678541
lambda_0.45	RF	fold2	420	2	20	78	520	79.59183673	99.52606635	97.5	89.55895154	95.76923077	0.857576161	0.895589515	7.060563564	0.023443222
lambda_0.45	RF	fold3	423	2	29	66	520	69.47368421	99.52941176	97.05882353	84.50154799	94.03846154	0.790862841	0.84501548	6.913491726	0.02338171
lambda_0.45	RF	fold4	420	4	23	72	519	75.78947368	99.05660377	94.73684211	87.42303873	94.79768786	0.818662913	0.874230387	6.989705801	0.023962736
lambda_0.45	RF	fold5	427	6	19	67	519	77.90697674	98.61431871	91.78082192	88.26064773	95.18304432	0.81836421	0.882606477	7.210158825	0.023345709
lambda_0.45	RF	fold6	428	0	25	66	519	72.52747253	100	100	86.26373626	95.18304432	0.827797394	0.862637363	7.099187136	0.023400545
lambda_0.45	RF	fold7	428	1	19	71	519	78.88888889	99.76689977	98.61111111	89.32789433	96.14643545	0.861510512	0.893278943	7.195404291	0.022971392
lambda_0.45	RF	fold8	432	3	17	67	519	79.76190476	99.31034483	95.71428571	89.53612479	96.14643545	0.852582032	0.895361248	7.152647257	0.023645639
lambda_0.45	RF	fold9	435	1	22	61	519	73.4939759	99.7706422	98.38709677	86.63230905	95.56840077	0.827985319	0.866323091	7.065991402	0.024230242
lambda_0.45	RF	fold10	443	3	17	56	519	76.71232877	99.32735426	94.91525424	88.01984151	96.14643545	0.832845101	0.880198415	7.266858101	0.023579359
lambda_0.45	SVM_L	fold1	425	23	4	68	520	94.44444444	94.86607143	74.72527473	94.65525794	94.80769231	0.811817691	0.946552579	9.687198877	0.000709295
lambda_0.45	SVM_L	fold2	390	32	7	91	520	92.85714286	92.41706161	73.98373984	92.63710223	92.5	0.784764106	0.926371022	9.44189477	0.000665665
lambda_0.45	SVM_L	fold3	390	35	14	81	520	85.26315789	91.76470588	69.82758621	88.51393189	90.57692308	0.714964444	0.885139319	9.006955862	0.000639915
lambda_0.45	SVM_L	fold4	389	35	8	87	519	91.57894737	91.74528302	71.31147541	91.66211519	91.71483622	0.759872755	0.916621152	9.329048634	0.0006423
lambda_0.45	SVM_L	fold5	395	38	8	78	519	90.69767442	91.22401848	67.24137931	90.96084645	91.13680154	0.731156886	0.909608464	9.19418335	0.000632048
lambda_0.45	SVM_L	fold6	408	20	6	85	519	93.40659341	95.3271028	80.95238095	94.36684811	94.99036609	0.839916926	0.943668481	9.313737631	0.000629902
lambda_0.45	SVM_L	fold7	392	37	9	81	519	90	91.37529138	68.6440678	90.68764569	91.13680154	0.735070963	0.906876457	9.331492662	0.000627756
lambda_0.45	SVM_L	fold8	399	36	6	78	519	92.85714286	91.72413793	68.42105263	92.29064039	91.90751445	0.752451637	0.922906404	9.500439405	0.000706434
lambda_0.45	SVM_L	fold9	410	26	11	72	519	86.74698795	94.03669725	73.46938776	90.3918426	92.87090559	0.75657479	0.903918426	9.174449444	0.000687599
lambda_0.45	SVM_L	fold10	420	26	7	66	519	90.4109589	94.17040359	71.73913043	92.29068125	93.6416185	0.770008794	0.922906812	9.641508341	0.000663042
lambda_0.5	KNN	fold1	430	18	11	61	520	84.72222222	95.98214286	77.21518987	90.35218254	94.42307692	0.776550029	0.903521825	0.016551971	0.304157972
lambda_0.5	KNN	fold2	405	17	21	77	520	78.57142857	95.97156398	81.91489362	87.27149628	92.69230769	0.757543124	0.872714963	0.017540455	0.204770088
lambda_0.5	KNN	fold3	400	25	28	67	520	70.52631579	94.11764706	72.82608696	82.32198142	89.80769231	0.654588606	0.823219814	0.019005537	0.204480886
lambda_0.5	KNN	fold4	400	24	18	77	519	81.05263158	94.33962264	76.23762376	87.69612711	91.90751445	0.73641501	0.876961271	0.017982721	0.205863953
lambda_0.5	KNN	fold5	408	25	18	68	519	79.06976744	94.22632794	73.11827957	86.64804769	91.71483622	0.71060415	0.866480477	0.021363974	0.204616785
lambda_0.5	KNN	fold6	410	18	22	69	519	75.82417582	95.79439252	79.31034483	85.80928417	92.29287091	0.729065783	0.858092842	0.018892765	0.203811646
lambda_0.5	KNN	fold7	411	18	15	75	519	83.33333333	95.8041958	80.64516129	89.56876457	93.6416185	0.781242954	0.895687646	0.015876532	0.203791142
lambda_0.5	KNN	fold8	414	21	15	69	519	82.14285714	95.17241379	76.66666667	88.65763547	93.06358382	0.752141675	0.886576355	0.016778469	0.204467297
lambda_0.5	KNN	fold9	421	15	19	64	519	77.10843373	96.55963303	81.01265823	86.83403338	93.44894027	0.751660416	0.868340334	0.028833389	0.20538044
lambda_0.5	KNN	fold10	424	22	14	59	519	80.82191781	95.06726457	72.83950617	87.94459119	93.06358382	0.726991225	0.879445912	0.021304369	0.204835892
lambda_0.5	NN	fold1	441	7	13	59	520	81.94444444	98.4375	89.39393939	90.19097222	96.15384615	0.83399581	0.901909722	0.504413605	0.00069952
lambda_0.5	NN	fold2	395	27	16	82	520	83.67346939	93.60189573	75.2293578	88.63768256	91.73076923	0.742465314	0.886376826	0.551123381	0.000805616
lambda_0.5	NN	fold3	404	21	21	74	520	77.89473684	95.05882353	77.89473684	86.47678019	91.92307692	0.729535604	0.864767802	0.389716625	0.000683784
lambda_0.5	NN	fold4	409	15	19	76	519	80	96.46226415	83.51648352	88.23113208	93.44894027	0.77758756	0.882311321	0.360515356	0.000708818
lambda_0.5	NN	fold5	421	12	30	56	519	65.11627907	97.22863741	82.35294118	81.17245824	91.90751445	0.686991706	0.811724582	0.520232677	0.00084877
lambda_0.5	NN	fold6	421	7	23	68	519	74.72527473	98.36448598	90.66666667	86.54488035	94.21965318	0.790454732	0.865448804	0.759154081	0.000783205
lambda_0.5	NN	fold7	404	25	16	74	519	82.22222222	94.17249417	74.74747475	88.1973582	92.10019268	0.736157907	0.881973582	0.391633034	0.000725269
lambda_0.5	NN	fold8	417	18	12	72	519	85.71428571	95.86206897	80	90.78817734	94.21965318	0.793594529	0.907881773	0.671704292	0.000761986
lambda_0.5	NN	fold9	431	5	24	59	519	71.08433735	98.85321101	92.1875	84.96877418	94.41233141	0.7796452	0.849687742	0.471538544	0.000702143
lambda_0.5	NN	fold10	419	27	7	66	519	90.4109589	93.94618834	70.96774194	92.17857362	93.44894027	0.76472356	0.921785736	0.569779873	0.000792027
lambda_0.5	RF	fold1	444	4	14	58	520	80.55555556	99.10714286	93.5483871	89.83134921	96.53846154	0.849046908	0.898313492	4.195350647	0.022826672
lambda_0.5	RF	fold2	421	1	20	78	520	79.59183673	99.76303318	98.73417722	89.67743496	95.96153846	0.8645896	0.89677435	4.129839897	0.022892475
lambda_0.5	RF	fold3	422	3	32	63	520	66.31578947	99.29411765	95.45454545	82.80495356	93.26923077	0.761598003	0.828049536	3.991681814	0.022589207
lambda_0.5	RF	fold4	417	7	25	70	519	73.68421053	98.3490566	90.90909091	86.01663357	93.83429672	0.783648572	0.860166336	3.956440449	0.02302742
lambda_0.5	RF	fold5	428	5	21	65	519	75.58139535	98.84526559	92.85714286	87.21333047	94.99036609	0.810120307	0.872133305	4.156344891	0.022885561
lambda_0.5	RF	fold6	425	3	24	67	519	73.62637363	99.29906542	95.71428571	86.46271952	94.79768786	0.81180074	0.864627195	4.076716423	0.022692919
lambda_0.5	RF	fold7	426	3	22	68	519	75.55555556	99.3006993	95.77464789	87.42812743	95.18304432	0.824726244	0.874281274	4.1610744	0.023655891
lambda_0.5	RF	fold8	430	5	18	66	519	78.57142857	98.85057471	92.95774648	88.71100164	95.56840077	0.829813497	0.887110016	4.139020443	0.022484541
lambda_0.5	RF	fold9	435	1	26	57	519	68.6746988	99.7706422	98.27586207	84.2226705	94.79768786	0.79627251	0.842226705	4.107185841	0.022684097
lambda_0.5	RF	fold10	443	3	17	56	519	76.71232877	99.32735426	94.91525424	88.01984151	96.14643545	0.832845101	0.880198415	4.144857407	0.022967815
lambda_0.5	SVM_L	fold1	422	26	3	69	520	95.83333333	94.19642857	72.63157895	95.01488095	94.42307692	0.804702016	0.95014881	5.328413963	0.000425339
lambda_0.5	SVM_L	fold2	381	41	5	93	520	94.89795918	90.28436019	69.40298507	92.59115969	91.15384615	0.761680212	0.925911597	5.179388046	0.000437498
lambda_0.5	SVM_L	fold3	394	31	13	82	520	86.31578947	92.70588235	72.56637168	89.51083591	91.53846154	0.740399395	0.895108359	4.973754168	0.000457764
lambda_0.5	SVM_L	fold4	382	42	9	86	519	90.52631579	90.09433962	67.1875	90.31032771	90.1734104	0.723265404	0.903103277	5.221091986	0.000424147
lambda_0.5	SVM_L	fold5	397	36	10	76	519	88.37209302	91.68591224	67.85714286	90.02900263	91.13680154	0.723588611	0.900290026	5.125405312	0.000422716
lambda_0.5	SVM_L	fold6	402	26	8	83	519	91.20879121	93.92523364	76.14678899	92.56701243	93.44894027	0.79476836	0.925670124	5.106751919	0.000424862
lambda_0.5	SVM_L	fold7	391	38	8	82	519	91.11111111	91.14219114	68.33333333	91.12665113	91.13680154	0.73862869	0.911266511	5.054551601	0.000599384
lambda_0.5	SVM_L	fold8	397	38	7	77	519	91.66666667	91.26436782	66.95652174	91.46551724	91.32947977	0.735464562	0.914655172	5.182435274	0.000601768
lambda_0.5	SVM_L	fold9	408	28	8	75	519	90.36144578	93.57798165	72.81553398	91.96971372	93.06358382	0.771406006	0.919697137	5.127050638	0.000418186
lambda_0.5	SVM_L	fold10	416	30	5	68	519	93.15068493	93.2735426	69.3877551	93.21211377	93.25626204	0.767733126	0.932121138	5.169130087	0.000431538
lambda_0.55	KNN	fold1	424	24	13	59	520	81.94444444	94.64285714	71.08433735	88.29365079	92.88461538	0.7222412	0.882936508	0.00680995	0.102794409
lambda_0.55	KNN	fold2	399	23	19	79	520	80.6122449	94.54976303	77.45098039	87.58100397	91.92307692	0.740251694	0.87581004	0.008033752	0.103009224
lambda_0.55	KNN	fold3	405	20	30	65	520	68.42105263	95.29411765	76.47058824	81.85758514	90.38461538	0.665801891	0.818575851	0.01157999	0.104143381
lambda_0.55	KNN	fold4	398	26	17	78	519	82.10526316	93.86792453	75	87.98659384	91.71483622	0.733946429	0.879865938	0.010358334	0.104206562
lambda_0.55	KNN	fold5	405	28	17	69	519	80.23255814	93.5334873	71.13402062	86.88302272	91.32947977	0.703570437	0.868830227	0.012922525	0.104476213
lambda_0.55	KNN	fold6	410	18	19	72	519	79.12087912	95.79439252	80	87.45763582	92.87090559	0.752424691	0.874576358	0.010569572	0.103982925
lambda_0.55	KNN	fold7	406	23	18	72	519	80	94.63869464	75.78947368	87.31934732	92.10019268	0.730750641	0.873193473	0.013044834	0.104524374
lambda_0.55	KNN	fold8	410	25	20	64	519	76.19047619	94.25287356	71.91011236	85.22167488	91.32947977	0.688327372	0.852216749	0.008878469	0.103708982
lambda_0.55	KNN	fold9	414	22	23	60	519	72.28915663	94.95412844	73.17073171	83.62164253	91.32947977	0.675746132	0.836216425	0.012661457	0.103741169
lambda_0.55	KNN	fold10	426	20	16	57	519	78.08219178	95.51569507	74.02597403	86.79894342	93.06358382	0.71984287	0.867989434	0.011566162	0.104523659
lambda_0.55	NN	fold1	439	9	19	53	520	73.61111111	97.99107143	85.48387097	85.80109127	94.61538462	0.763137741	0.858010913	0.76894784	0.000542164
lambda_0.55	NN	fold2	411	11	31	67	520	68.36734694	97.39336493	85.8974359	82.88035593	91.92307692	0.720240159	0.828803559	0.389373541	0.000516653
lambda_0.55	NN	fold3	367	58	21	74	520	77.89473684	86.35294118	56.06060606	82.12383901	84.80769231	0.570441188	0.82123839	0.394849539	0.000552416
lambda_0.55	NN	fold4	406	18	21	74	519	77.89473684	95.75471698	80.43478261	86.82472691	92.48554913	0.745772578	0.868247269	0.481727123	0.00051856
lambda_0.55	NN	fold5	429	4	33	53	519	61.62790698	99.07621247	92.98245614	80.35205972	92.87090559	0.721859908	0.803520597	0.712628365	0.000537634
lambda_0.55	NN	fold6	414	14	28	63	519	69.23076923	96.72897196	81.81818182	82.9798706	91.90751445	0.705610486	0.829798706	0.54354763	0.000516891
lambda_0.55	NN	fold7	421	8	46	44	519	48.88888889	98.13519814	84.61538462	73.51204351	89.59537572	0.592939197	0.735120435	0.365520954	0.000540733
lambda_0.55	NN	fold8	400	35	15	69	519	82.14285714	91.95402299	66.34615385	87.04844007	90.36608863	0.681778774	0.870484401	0.366637945	0.000555992
lambda_0.55	NN	fold9	404	32	19	64	519	77.10843373	92.66055046	66.66666667	84.8844921	90.1734104	0.65862603	0.848844921	0.564274311	0.000787497
lambda_0.55	NN	fold10	439	7	18	55	519	75.34246575	98.43049327	88.70967742	86.88647951	95.18304432	0.790809937	0.868864795	0.420980692	0.000553608
lambda_0.55	RF	fold1	445	3	17	55	520	76.38888889	99.33035714	94.82758621	87.85962302	96.15384615	0.830761863	0.87859623	2.305297613	0.02215457
lambda_0.55	RF	fold2	417	5	24	74	520	75.51020408	98.81516588	93.67088608	87.16268498	94.42307692	0.809792038	0.87162685	2.292943001	0.022398472
lambda_0.55	RF	fold3	418	7	34	61	520	64.21052632	98.35294118	89.70588235	81.28173375	92.11538462	0.717056546	0.812817337	2.244076967	0.022234917
lambda_0.55	RF	fold4	412	12	25	70	519	73.68421053	97.16981132	85.36585366	85.42701092	92.87090559	0.751210402	0.854270109	2.234088182	0.022405148
lambda_0.55	RF	fold5	427	6	22	64	519	74.41860465	98.61431871	91.42857143	86.51646168	94.60500963	0.794949734	0.865164617	2.322494984	0.022775888
lambda_0.55	RF	fold6	423	5	27	64	519	70.32967033	98.8317757	92.75362319	84.58072302	93.83429672	0.774597058	0.84580723	2.281137466	0.02241683
lambda_0.55	RF	fold7	426	3	21	69	519	76.66666667	99.3006993	95.83333333	87.98368298	95.37572254	0.832064435	0.87983683	2.307945013	0.023133278
lambda_0.55	RF	fold8	428	7	23	61	519	72.61904762	98.3908046	89.70588235	85.50492611	94.21965318	0.775104312	0.855049261	2.264822006	0.022539139
lambda_0.55	RF	fold9	429	7	25	58	519	69.87951807	98.39449541	89.23076923	84.13700674	93.83429672	0.75605453	0.841370067	2.297766209	0.022491217
lambda_0.55	RF	fold10	438	8	19	54	519	73.97260274	98.20627803	87.09677419	86.08944038	94.79768786	0.7737222	0.860894404	2.314651489	0.022356272
lambda_0.55	SVM_L	fold1	407	41	8	64	520	88.88888889	90.84821429	60.95238095	89.86855159	90.57692308	0.686036166	0.898685516	1.069248676	0.000276089
lambda_0.55	SVM_L	fold2	362	60	8	90	520	91.83673469	85.78199052	60	88.80936261	86.92307692	0.670022331	0.888093626	1.044335365	0.000288725
lambda_0.55	SVM_L	fold3	372	53	19	76	520	80	87.52941176	58.91472868	83.76470588	86.15384615	0.604179521	0.837647059	1.10787034	0.00028944
lambda_0.55	SVM_L	fold4	357	67	11	84	519	88.42105263	84.19811321	55.62913907	86.30958292	84.97109827	0.61827773	0.863095829	1.071548223	0.000291109
lambda_0.55	SVM_L	fold5	381	52	10	76	519	88.37209302	87.99076212	59.375	88.18142757	88.0539499	0.658691362	0.881814276	1.058609962	0.000302553
lambda_0.55	SVM_L	fold6	385	43	10	81	519	89.01098901	89.95327103	65.32258065	89.48213002	89.78805395	0.704147692	0.8948213	1.036128998	0.000289679
lambda_0.55	SVM_L	fold7	376	53	8	82	519	91.11111111	87.64568765	60.74074074	89.37839938	88.24662813	0.679681516	0.893783994	1.067895889	0.000288725
lambda_0.55	SVM_L	fold8	384	51	8	76	519	90.47619048	88.27586207	59.84251969	89.37602627	88.63198459	0.674685318	0.893760263	1.029769659	0.000292301
lambda_0.55	SVM_L	fold9	374	62	12	71	519	85.54216867	85.77981651	53.38345865	85.66099259	85.74181118	0.598806135	0.856609926	0.995035648	0.000290871
lambda_0.55	SVM_L	fold10	383	63	8	65	519	89.04109589	85.87443946	50.78125	87.45776768	86.31984586	0.604237094	0.874577677	1.075618982	0.000298977
lambda_0.6	KNN	fold1	437	11	29	43	520	59.72222222	97.54464286	79.62962963	78.63343254	92.30769231	0.648363901	0.786334325	0.002738953	0.102949142
lambda_0.6	KNN	fold2	405	17	51	47	520	47.95918367	95.97156398	73.4375	71.96537383	86.92307692	0.522956361	0.719653738	0.00301981	0.103538513
lambda_0.6	KNN	fold3	406	19	57	38	520	40	95.52941176	66.66666667	67.76470588	85.38461538	0.439456975	0.677647059	0.004337788	0.103893757
lambda_0.6	KNN	fold4	398	26	38	57	519	60	93.86792453	68.6746988	76.93396226	87.66859345	0.568319664	0.769339623	0.003806591	0.104336262
lambda_0.6	KNN	fold5	422	11	42	44	519	51.1627907	97.4595843	80	74.3111875	89.78805395	0.587339227	0.743111875	0.00468111	0.104057312
lambda_0.6	KNN	fold6	411	17	44	47	519	51.64835165	96.02803738	73.4375	73.83819452	88.24662813	0.551379037	0.738381945	0.003813267	0.104936123
lambda_0.6	KNN	fold7	406	23	39	51	519	56.66666667	94.63869464	68.91891892	75.65268065	88.0539499	0.555541857	0.756526807	0.00351119	0.104153395
lambda_0.6	KNN	fold8	415	20	47	37	519	44.04761905	95.40229885	64.9122807	69.72495895	87.09055877	0.464699237	0.697249589	0.005965471	0.104990244
lambda_0.6	KNN	fold9	425	11	42	41	519	49.39759036	97.47706422	78.84615385	73.43732729	89.78805395	0.572216345	0.734373273	0.006803274	0.10522151
lambda_0.6	KNN	fold10	430	16	37	36	519	49.31506849	96.41255605	69.23076923	72.86381227	89.78805395	0.529477352	0.728638123	0.004333496	0.105236053
lambda_0.6	NN	fold1	378	70	15	57	520	79.16666667	84.375	44.88188976	81.77083333	83.65384615	0.510817446	0.817708333	0.425587893	0.000413179
lambda_0.6	NN	fold2	409	13	75	23	520	23.46938776	96.91943128	63.88888889	60.19440952	83.07692308	0.31411408	0.601944095	0.268915415	0.000386953
lambda_0.6	NN	fold3	387	38	40	55	520	57.89473684	91.05882353	59.13978495	74.47678019	85	0.493611352	0.744767802	0.455794811	0.000593901
lambda_0.6	NN	fold4	405	19	47	48	519	50.52631579	95.51886792	71.64179104	73.02259186	87.28323699	0.531033993	0.730225919	0.534561396	0.000538826
lambda_0.6	NN	fold5	415	18	46	40	519	46.51162791	95.84295612	68.96551724	71.17729201	87.66859345	0.499837845	0.71177292	0.547771692	0.000416756
lambda_0.6	NN	fold6	414	14	63	28	519	30.76923077	96.72897196	66.66666667	63.74910137	85.16377649	0.383409664	0.637491014	0.233330965	0.000405073
lambda_0.6	NN	fold7	384	45	24	66	519	73.33333333	89.51048951	59.45945946	81.42191142	86.70520231	0.580257718	0.814219114	0.463657141	0.000557899
lambda_0.6	NN	fold8	425	10	58	26	519	30.95238095	97.70114943	72.22222222	64.32676519	86.89788054	0.41537236	0.643267652	0.418569803	0.000553131
lambda_0.6	NN	fold9	422	14	49	34	519	40.96385542	96.78899083	70.83333333	68.87642312	87.86127168	0.477640251	0.688764231	0.50995326	0.000474215
lambda_0.6	NN	fold10	438	8	49	24	519	32.87671233	98.20627803	75	65.54149518	89.01734104	0.449274928	0.655414952	0.634865046	0.000420809
lambda_0.6	RF	fold1	433	15	16	56	520	77.77777778	96.65178571	78.87323944	87.21478175	94.03846154	0.748683708	0.872147817	1.514185667	0.023229599
lambda_0.6	RF	fold2	406	16	44	54	520	55.10204082	96.20853081	77.14285714	75.65528581	88.46153846	0.587923526	0.756552858	1.502602577	0.023175001
lambda_0.6	RF	fold3	410	15	48	47	520	49.47368421	96.47058824	75.80645161	72.97213622	87.88461538	0.547846716	0.729721362	1.461474657	0.023167849
lambda_0.6	RF	fold4	408	16	33	62	519	65.26315789	96.22641509	79.48717949	80.74478649	90.55876686	0.665395121	0.807447865	1.4884727	0.023334026
lambda_0.6	RF	fold5	424	9	37	49	519	56.97674419	97.92147806	84.48275862	77.44911112	91.13680154	0.647868695	0.774491111	1.517888546	0.024003506
lambda_0.6	RF	fold6	418	10	43	48	519	52.74725275	97.6635514	82.75862069	75.20540207	89.78805395	0.608417569	0.752054021	1.500019073	0.02318573
lambda_0.6	RF	fold7	414	15	35	55	519	61.11111111	96.5034965	78.57142857	78.80730381	90.36608863	0.638572657	0.788073038	1.499784231	0.023115873
lambda_0.6	RF	fold8	416	19	30	54	519	64.28571429	95.63218391	73.97260274	79.9589491	90.55876686	0.634763554	0.799589491	1.508640528	0.02328229
lambda_0.6	RF	fold9	430	6	35	48	519	57.8313253	98.62385321	88.88888889	78.22758926	92.10019268	0.677739378	0.782275893	1.469138861	0.023059607
lambda_0.6	RF	fold10	430	16	28	45	519	61.64383562	96.41255605	73.7704918	79.02819584	91.522158	0.626731095	0.790281958	1.568403006	0.023077965
lambda_0.6	SVM_L	fold1	344	104	3	69	520	95.83333333	76.78571429	39.88439306	86.30952381	79.42307692	0.532314155	0.863095238	0.275250673	0.000184774
lambda_0.6	SVM_L	fold2	320	102	14	84	520	85.71428571	75.82938389	45.16129032	80.7718348	77.69230769	0.502137835	0.807718348	0.221621275	0.000194788
lambda_0.6	SVM_L	fold3	331	94	16	79	520	83.15789474	77.88235294	45.66473988	80.52012384	78.84615385	0.500592992	0.805201238	0.243360043	0.000185251
lambda_0.6	SVM_L	fold4	318	106	7	88	519	92.63157895	75	45.36082474	83.81578947	78.22736031	0.540569716	0.838157895	0.213737965	0.000184298
lambda_0.6	SVM_L	fold5	333	100	8	78	519	90.69767442	76.90531178	43.82022472	83.8014931	79.19075145	0.529507192	0.838014931	0.235027075	0.000189543
lambda_0.6	SVM_L	fold6	341	87	12	79	519	86.81318681	79.6728972	47.59036145	83.243042	80.92485549	0.542040751	0.83243042	0.224268913	0.000182152
lambda_0.6	SVM_L	fold7	336	93	11	79	519	87.77777778	78.32167832	45.93023256	83.04972805	79.96146435	0.53164144	0.83049728	0.235601664	0.000186682
lambda_0.6	SVM_L	fold8	338	97	11	73	519	86.9047619	77.70114943	42.94117647	82.30295567	79.19075145	0.507013303	0.823029557	0.237808943	0.000183344
lambda_0.6	SVM_L	fold9	339	97	14	69	519	83.13253012	77.75229358	41.56626506	80.44241185	78.61271676	0.478464749	0.804424118	0.240654469	0.00018549
lambda_0.6	SVM_L	fold10	343	103	4	69	519	94.52054795	76.9058296	40.11627907	85.71318877	79.38342967	0.5275438	0.857131888	0.22987771	0.000183821
