# Supplementary material for: Optimal selection of molecular descriptors for antimicrobial peptides classification: an evolutionary feature weighting approach
Source: BMC Genomics. 2018 Sep 24;19(Suppl 7):672. doi: 10.1186/s12864-018-5030-1 (PMC6156846; doi:10.1186/s12864-018-5030-1)
Supplement: Supplementary file 6 — Predictions of bacterocins for DAMPD_BACTERIOCIN. Evaluation of different models with DAMPD_BACTERIOCIN after applying the best compromise solutions and four machine learning algorithms. This file shows the results obtained by each of the best compromise solutions given λ1 in each fold of the 10-fold cross-validation test. (CSV 22 kb) [file 12864_2018_5030_MOESM6_ESM.csv]

Lambda1	ML	Fold	Tn	Fp	Fn	Tp	Total	Sens(%)	Spec(%)	Prec(%)	Bal Acc(%)	Acc(%)	MCC	ROCArea	Training Time(ms)	Testing Time(ms)
baseline	KNN	fold1	13	0	1	1	15	50	100	100	75	93.33333333	0.681385144	0.75	0.00180912	0.105891943
baseline	KNN	fold2	13	0	2	0	15	0	100	0	50	86.66666667	0	0.5	0.001877308	0.105149746
baseline	KNN	fold3	12	0	1	2	15	66.66666667	100	100	83.33333333	93.33333333	0.784464541	0.833333333	0.001232386	0.10505414
baseline	KNN	fold4	12	1	2	0	15	0	92.30769231	0	46.15384615	80	-0.104828484	0.461538462	0.001505613	0.104943037
baseline	KNN	fold5	12	1	0	2	15	100	92.30769231	66.66666667	96.15384615	93.33333333	0.784464541	0.961538462	0.001801491	0.106001854
baseline	KNN	fold6	11	0	1	3	15	75	100	100	87.5	93.33333333	0.829156198	0.875	0.001822948	0.106164694
baseline	KNN	fold7	12	2	0	1	15	100	85.71428571	33.33333333	92.85714286	86.66666667	0.534522484	0.928571429	0.00182724	0.105826139
baseline	KNN	fold8	10	0	4	0	14	0	100	0	50	71.42857143	0	0.5	0.001850605	0.1057055
baseline	KNN	fold9	13	0	1	0	14	0	100	0	50	92.85714286	0	0.5	0.001490593	0.105772734
baseline	KNN	fold10	11	0	0	3	14	100	100	100	100	100	1	1	0.001837969	0.106155396
baseline	NN	fold1	13	0	2	0	15	0	100	0	50	86.66666667	0	0.5	0.010943174	0.00020504
baseline	NN	fold2	6	7	1	1	15	50	46.15384615	12.5	48.07692308	46.66666667	-0.026207121	0.480769231	0.032198906	0.000200748
baseline	NN	fold3	6	6	2	1	15	33.33333333	50	14.28571429	41.66666667	46.66666667	-0.133630621	0.416666667	0.00643158	0.000184536
baseline	NN	fold4	2	11	2	0	15	0	15.38461538	0	7.692307692	13.33333333	-0.650443636	0.076923077	0.010117531	0.000182152
baseline	NN	fold5	13	0	2	0	15	0	100	0	50	86.66666667	0	0.5	0.014887333	0.000198603
baseline	NN	fold6	11	0	4	0	15	0	100	0	50	73.33333333	0	0.5	0.008934498	0.000185728
baseline	NN	fold7	14	0	1	0	15	0	100	0	50	93.33333333	0	0.5	0.00763464	0.00018549
baseline	NN	fold8	4	6	2	2	14	50	40	25	45	42.85714286	-0.091287093	0.45	0.008265495	0.000218391
baseline	NN	fold9	9	4	0	1	14	100	69.23076923	20	84.61538462	71.42857143	0.372104204	0.846153846	0.030807018	0.000214577
baseline	NN	fold10	7	4	2	1	14	33.33333333	63.63636364	20	48.48484848	57.14285714	-0.025949965	0.484848485	0.010146379	0.000182629
baseline	RF	fold1	13	0	2	0	15	0	100	0	50	86.66666667	0	0.5	1.157633781	0.014682293
baseline	RF	fold2	13	0	1	1	15	50	100	100	75	93.33333333	0.681385144	0.75	0.904761791	0.015035391
baseline	RF	fold3	12	0	1	2	15	66.66666667	100	100	83.33333333	93.33333333	0.784464541	0.833333333	1.707990408	0.01523447
baseline	RF	fold4	13	0	0	2	15	100	100	100	100	100	1	1	1.142114401	0.016079426
baseline	RF	fold5	12	1	1	1	15	50	92.30769231	50	71.15384615	86.66666667	0.423076923	0.711538462	1.17723608	0.015777588
baseline	RF	fold6	11	0	0	4	15	100	100	100	100	100	1	1	1.188322067	0.014870882
baseline	RF	fold7	12	2	0	1	15	100	85.71428571	33.33333333	92.85714286	86.66666667	0.534522484	0.928571429	1.173764944	0.015048981
baseline	RF	fold8	10	0	2	2	14	50	100	100	75	85.71428571	0.645497224	0.75	0.923739433	0.015095234
baseline	RF	fold9	13	0	0	1	14	100	100	100	100	100	1	1	1.156011581	0.015674829
baseline	RF	fold10	11	0	0	3	14	100	100	100	100	100	1	1	1.186330557	0.015089273
baseline	SVM_L	fold1	13	0	0	2	15	100	100	100	100	100	1	1	0.052071571	0.000537634
baseline	SVM_L	fold2	10	3	1	1	15	50	76.92307692	25	63.46153846	73.33333333	0.206959339	0.634615385	0.039426327	0.000426054
baseline	SVM_L	fold3	12	0	0	3	15	100	100	100	100	100	1	1	0.041939735	0.000415325
baseline	SVM_L	fold4	11	2	0	2	15	100	84.61538462	50	92.30769231	86.66666667	0.650443636	0.923076923	0.02414608	0.000360489
baseline	SVM_L	fold5	13	0	1	1	15	50	100	100	75	93.33333333	0.681385144	0.75	0.025221348	0.000305891
baseline	SVM_L	fold6	11	0	1	3	15	75	100	100	87.5	93.33333333	0.829156198	0.875	0.022046089	0.000268936
baseline	SVM_L	fold7	13	1	0	1	15	100	92.85714286	50	96.42857143	93.33333333	0.681385144	0.964285714	0.020096779	0.000277519
baseline	SVM_L	fold8	10	0	2	2	14	50	100	100	75	85.71428571	0.645497224	0.75	0.014894009	0.000222445
baseline	SVM_L	fold9	13	0	0	1	14	100	100	100	100	100	1	1	0.024778128	0.000278711
baseline	SVM_L	fold10	11	0	0	3	14	100	100	100	100	100	1	1	0.02401185	0.000237465
lambda_0.40	KNN	fold1	10	0	0	1	11	100	100	100	100	100	1	1	0.000616312	0.102499485
lambda_0.40	KNN	fold2	10	0	0	1	11	100	100	100	100	100	1	1	0.000764608	0.103005648
lambda_0.40	KNN	fold3	10	0	0	1	11	100	100	100	100	100	1	1	0.000612974	0.103170872
lambda_0.40	KNN	fold4	8	0	0	3	11	100	100	100	100	100	1	1	0.000615358	0.103502512
lambda_0.40	KNN	fold5	9	0	0	2	11	100	100	100	100	100	1	1	0.000875711	0.104408741
lambda_0.40	KNN	fold6	6	2	0	3	11	100	75	60	87.5	81.81818182	0.670820393	0.875	0.001425028	0.105890036
lambda_0.40	KNN	fold7	10	0	0	1	11	100	100	100	100	100	1	1	0.001395226	0.106019735
lambda_0.40	KNN	fold8	8	1	0	2	11	100	88.88888889	66.66666667	94.44444444	90.90909091	0.769800359	0.944444444	0.001541376	0.106039286
lambda_0.40	KNN	fold9	9	0	0	2	11	100	100	100	100	100	1	1	0.001476765	0.105599165
lambda_0.40	KNN	fold10	8	1	0	2	11	100	88.88888889	66.66666667	94.44444444	90.90909091	0.769800359	0.944444444	0.000841379	0.103936672
lambda_0.40	NN	fold1	10	0	1	0	11	0	100	0	50	90.90909091	0	0.5	0.016667604	0.000179529
lambda_0.40	NN	fold2	10	0	1	0	11	0	100	0	50	90.90909091	0	0.5	0.007317305	0.000178099
lambda_0.40	NN	fold3	10	0	1	0	11	0	100	0	50	90.90909091	0	0.5	0.010831356	0.000179529
lambda_0.40	NN	fold4	8	0	3	0	11	0	100	0	50	72.72727273	0	0.5	0.006002903	0.000170708
lambda_0.40	NN	fold5	4	5	0	2	11	100	44.44444444	28.57142857	72.22222222	54.54545455	0.356348323	0.722222222	0.029018879	0.000172615
lambda_0.40	NN	fold6	6	2	0	3	11	100	75	60	87.5	81.81818182	0.670820393	0.875	0.019031048	0.000174522
lambda_0.40	NN	fold7	10	0	1	0	11	0	100	0	50	90.90909091	0	0.5	0.007218361	0.000169992
lambda_0.40	NN	fold8	8	1	0	2	11	100	88.88888889	66.66666667	94.44444444	90.90909091	0.769800359	0.944444444	0.015618086	0.000184774
lambda_0.40	NN	fold9	9	0	2	0	11	0	100	0	50	81.81818182	0	0.5	0.007265091	0.0001719
lambda_0.40	NN	fold10	9	0	2	0	11	0	100	0	50	81.81818182	0	0.5	0.006049633	0.000172853
lambda_0.40	RF	fold1	10	0	1	0	11	0	100	0	50	90.90909091	0	0.5	0.528688908	0.01494503
lambda_0.40	RF	fold2	10	0	0	1	11	100	100	100	100	100	1	1	0.554029703	0.015092611
lambda_0.40	RF	fold3	10	0	0	1	11	100	100	100	100	100	1	1	0.552233458	0.015848637
lambda_0.40	RF	fold4	8	0	0	3	11	100	100	100	100	100	1	1	0.540097475	0.015850544
lambda_0.40	RF	fold5	9	0	1	1	11	50	100	100	75	90.90909091	0.670820393	0.75	0.489497185	0.015375853
lambda_0.40	RF	fold6	6	2	1	2	11	66.66666667	75	50	70.83333333	72.72727273	0.385758375	0.708333333	0.483283997	0.015089035
lambda_0.40	RF	fold7	10	0	0	1	11	100	100	100	100	100	1	1	0.526406288	0.014892817
lambda_0.40	RF	fold8	8	1	0	2	11	100	88.88888889	66.66666667	94.44444444	90.90909091	0.769800359	0.944444444	0.477353334	0.014557838
lambda_0.40	RF	fold9	9	0	0	2	11	100	100	100	100	100	1	1	0.520311832	0.014808655
lambda_0.40	RF	fold10	8	1	0	2	11	100	88.88888889	66.66666667	94.44444444	90.90909091	0.769800359	0.944444444	0.48048377	0.014816284
lambda_0.40	SVM_L	fold1	10	0	1	0	11	0	100	0	50	90.90909091	0	0.5	0.00219059	0.000310421
lambda_0.40	SVM_L	fold2	10	0	0	1	11	100	100	100	100	100	1	1	0.002683878	0.000317812
lambda_0.40	SVM_L	fold3	10	0	0	1	11	100	100	100	100	100	1	1	0.002127409	0.00026226
lambda_0.40	SVM_L	fold4	8	0	0	3	11	100	100	100	100	100	1	1	0.00182271	0.000241756
lambda_0.40	SVM_L	fold5	9	0	0	2	11	100	100	100	100	100	1	1	0.001926661	0.000240564
lambda_0.40	SVM_L	fold6	8	0	0	3	11	100	100	100	100	100	1	1	0.002280712	0.000408649
lambda_0.40	SVM_L	fold7	10	0	0	1	11	100	100	100	100	100	1	1	0.002103329	0.000258446
lambda_0.40	SVM_L	fold8	9	0	0	2	11	100	100	100	100	100	1	1	0.001814127	0.000237226
lambda_0.40	SVM_L	fold9	9	0	0	2	11	100	100	100	100	100	1	1	0.001787663	0.000236273
lambda_0.40	SVM_L	fold10	8	1	0	2	11	100	88.88888889	66.66666667	94.44444444	90.90909091	0.769800359	0.944444444	0.002116919	0.000366449
lambda_0.45	KNN	fold1	10	0	0	1	11	100	100	100	100	100	1	1	0.000651836	0.10220623
lambda_0.45	KNN	fold2	10	0	0	1	11	100	100	100	100	100	1	1	0.000553131	0.102144241
lambda_0.45	KNN	fold3	10	0	0	1	11	100	100	100	100	100	1	1	0.000550747	0.103406906
lambda_0.45	KNN	fold4	8	0	0	3	11	100	100	100	100	100	1	1	0.001325846	0.105926752
lambda_0.45	KNN	fold5	9	0	0	2	11	100	100	100	100	100	1	1	0.001307249	0.105866671
lambda_0.45	KNN	fold6	7	1	0	3	11	100	87.5	75	93.75	90.90909091	0.810092587	0.9375	0.001260281	0.105475426
lambda_0.45	KNN	fold7	10	0	0	1	11	100	100	100	100	100	1	1	0.001126766	0.105506659
lambda_0.45	KNN	fold8	8	1	0	2	11	100	88.88888889	66.66666667	94.44444444	90.90909091	0.769800359	0.944444444	0.001278162	0.105101109
lambda_0.45	KNN	fold9	9	0	0	2	11	100	100	100	100	100	1	1	0.001026154	0.104968786
lambda_0.45	KNN	fold10	8	1	0	2	11	100	88.88888889	66.66666667	94.44444444	90.90909091	0.769800359	0.944444444	0.001285791	0.106160641
lambda_0.45	NN	fold1	10	0	0	1	11	100	100	100	100	100	1	1	0.017861128	0.000181198
lambda_0.45	NN	fold2	10	0	0	1	11	100	100	100	100	100	1	1	0.018928289	0.00019145
lambda_0.45	NN	fold3	10	0	1	0	11	0	100	0	50	90.90909091	0	0.5	0.028311253	0.00019002
lambda_0.45	NN	fold4	8	0	3	0	11	0	100	0	50	72.72727273	0	0.5	0.008479357	0.000178337
lambda_0.45	NN	fold5	9	0	2	0	11	0	100	0	50	81.81818182	0	0.5	0.010563135	0.000173807
lambda_0.45	NN	fold6	8	0	1	2	11	66.66666667	100	100	83.33333333	90.90909091	0.769800359	0.833333333	0.23255825	0.000287294
lambda_0.45	NN	fold7	10	0	1	0	11	0	100	0	50	90.90909091	0	0.5	0.008729935	0.000163078
lambda_0.45	NN	fold8	7	2	0	2	11	100	77.77777778	50	88.88888889	81.81818182	0.623609564	0.888888889	0.017344952	0.000167131
lambda_0.45	NN	fold9	9	0	2	0	11	0	100	0	50	81.81818182	0	0.5	0.00796771	0.000183105
lambda_0.45	NN	fold10	7	2	1	1	11	50	77.77777778	33.33333333	63.88888889	72.72727273	0.240562612	0.638888889	0.016190052	0.000167131
lambda_0.45	RF	fold1	10	0	1	0	11	0	100	0	50	90.90909091	0	0.5	0.481363773	0.015355349
lambda_0.45	RF	fold2	10	0	0	1	11	100	100	100	100	100	1	1	0.488632202	0.01589942
lambda_0.45	RF	fold3	10	0	0	1	11	100	100	100	100	100	1	1	0.519486666	0.015699863
lambda_0.45	RF	fold4	8	0	0	3	11	100	100	100	100	100	1	1	0.476975203	0.015096664
lambda_0.45	RF	fold5	9	0	1	1	11	50	100	100	75	90.90909091	0.670820393	0.75	0.439718723	0.014785767
lambda_0.45	RF	fold6	6	2	1	2	11	66.66666667	75	50	70.83333333	72.72727273	0.385758375	0.708333333	0.427839518	0.014763594
lambda_0.45	RF	fold7	10	0	0	1	11	100	100	100	100	100	1	1	0.470806122	0.016088724
lambda_0.45	RF	fold8	8	1	0	2	11	100	88.88888889	66.66666667	94.44444444	90.90909091	0.769800359	0.944444444	0.428726196	0.014629841
lambda_0.45	RF	fold9	9	0	0	2	11	100	100	100	100	100	1	1	0.464957714	0.017158747
lambda_0.45	RF	fold10	8	1	0	2	11	100	88.88888889	66.66666667	94.44444444	90.90909091	0.769800359	0.944444444	0.43134594	0.015205383
lambda_0.45	SVM_L	fold1	10	0	1	0	11	0	100	0	50	90.90909091	0	0.5	0.003549576	0.000648737
lambda_0.45	SVM_L	fold2	10	0	0	1	11	100	100	100	100	100	1	1	0.003813744	0.000446558
lambda_0.45	SVM_L	fold3	10	0	0	1	11	100	100	100	100	100	1	1	0.002951384	0.000351191
lambda_0.45	SVM_L	fold4	8	0	0	3	11	100	100	100	100	100	1	1	0.002376556	0.000346899
lambda_0.45	SVM_L	fold5	9	0	0	2	11	100	100	100	100	100	1	1	0.002327681	0.000317335
lambda_0.45	SVM_L	fold6	8	0	1	2	11	66.66666667	100	100	83.33333333	90.90909091	0.769800359	0.833333333	0.002473831	0.000305414
lambda_0.45	SVM_L	fold7	10	0	0	1	11	100	100	100	100	100	1	1	0.002206564	0.000290155
lambda_0.45	SVM_L	fold8	9	0	0	2	11	100	100	100	100	100	1	1	0.002101898	0.000272036
lambda_0.45	SVM_L	fold9	9	0	0	2	11	100	100	100	100	100	1	1	0.002165318	0.00028348
lambda_0.45	SVM_L	fold10	8	1	0	2	11	100	88.88888889	66.66666667	94.44444444	90.90909091	0.769800359	0.944444444	0.002086163	0.000279903
lambda_0.5	KNN	fold1	10	0	0	1	11	100	100	100	100	100	1	1	0.000631571	0.102160454
lambda_0.5	KNN	fold2	10	0	0	1	11	100	100	100	100	100	1	1	0.000644445	0.102923155
lambda_0.5	KNN	fold3	10	0	0	1	11	100	100	100	100	100	1	1	0.000487328	0.104578972
lambda_0.5	KNN	fold4	8	0	0	3	11	100	100	100	100	100	1	1	0.001145601	0.105887413
lambda_0.5	KNN	fold5	9	0	0	2	11	100	100	100	100	100	1	1	0.001135588	0.105694294
lambda_0.5	KNN	fold6	7	1	0	3	11	100	87.5	75	93.75	90.90909091	0.810092587	0.9375	0.001143217	0.105989933
lambda_0.5	KNN	fold7	9	1	0	1	11	100	90	50	95	90.90909091	0.670820393	0.95	0.001074553	0.105368376
lambda_0.5	KNN	fold8	8	1	0	2	11	100	88.88888889	66.66666667	94.44444444	90.90909091	0.769800359	0.944444444	0.001205921	0.106413126
lambda_0.5	KNN	fold9	9	0	0	2	11	100	100	100	100	100	1	1	0.001086235	0.10596633
lambda_0.5	KNN	fold10	8	1	0	2	11	100	88.88888889	66.66666667	94.44444444	90.90909091	0.769800359	0.944444444	0.001146317	0.105645418
lambda_0.5	NN	fold1	10	0	0	1	11	100	100	100	100	100	1	1	0.18044591	0.000468731
lambda_0.5	NN	fold2	10	0	0	1	11	100	100	100	100	100	1	1	0.031281471	0.000210285
lambda_0.5	NN	fold3	10	0	1	0	11	0	100	0	50	90.90909091	0	0.5	0.011329412	0.000210285
lambda_0.5	NN	fold4	8	0	3	0	11	0	100	0	50	72.72727273	0	0.5	0.007718563	0.000212193
lambda_0.5	NN	fold5	9	0	0	2	11	100	100	100	100	100	1	1	0.024282932	0.000205755
lambda_0.5	NN	fold6	7	1	3	0	11	0	87.5	0	43.75	63.63636364	-0.193649167	0.4375	0.014770746	0.000210762
lambda_0.5	NN	fold7	10	0	1	0	11	0	100	0	50	90.90909091	0	0.5	0.008778095	0.00020504
lambda_0.5	NN	fold8	9	0	0	2	11	100	100	100	100	100	1	1	0.191954374	0.000178576
lambda_0.5	NN	fold9	9	0	2	0	11	0	100	0	50	81.81818182	0	0.5	0.007385731	0.000157118
lambda_0.5	NN	fold10	8	1	1	1	11	50	88.88888889	50	69.44444444	81.81818182	0.388888889	0.694444444	0.013487339	0.000155449
lambda_0.5	RF	fold1	10	0	1	0	11	0	100	0	50	90.90909091	0	0.5	0.404578924	0.014748096
lambda_0.5	RF	fold2	10	0	0	1	11	100	100	100	100	100	1	1	0.375237703	0.015583277
lambda_0.5	RF	fold3	10	0	0	1	11	100	100	100	100	100	1	1	0.454645395	0.014746428
lambda_0.5	RF	fold4	8	0	0	3	11	100	100	100	100	100	1	1	0.364790201	0.014782429
lambda_0.5	RF	fold5	9	0	1	1	11	50	100	100	75	90.90909091	0.670820393	0.75	0.34758687	0.014790535
lambda_0.5	RF	fold6	6	2	1	2	11	66.66666667	75	50	70.83333333	72.72727273	0.385758375	0.708333333	0.343488455	0.014493942
lambda_0.5	RF	fold7	10	0	0	1	11	100	100	100	100	100	1	1	0.369873524	0.015273809
lambda_0.5	RF	fold8	8	1	0	2	11	100	88.88888889	66.66666667	94.44444444	90.90909091	0.769800359	0.944444444	0.379287243	0.015884876
lambda_0.5	RF	fold9	9	0	0	2	11	100	100	100	100	100	1	1	0.379636765	0.015177488
lambda_0.5	RF	fold10	8	1	0	2	11	100	88.88888889	66.66666667	94.44444444	90.90909091	0.769800359	0.944444444	0.358561993	0.015376091
lambda_0.5	SVM_L	fold1	10	0	0	1	11	100	100	100	100	100	1	1	0.002568722	0.000362158
lambda_0.5	SVM_L	fold2	10	0	0	1	11	100	100	100	100	100	1	1	0.002520561	0.000319719
lambda_0.5	SVM_L	fold3	10	0	0	1	11	100	100	100	100	100	1	1	0.00220418	0.000316858
lambda_0.5	SVM_L	fold4	8	0	0	3	11	100	100	100	100	100	1	1	0.002375603	0.000302792
lambda_0.5	SVM_L	fold5	9	0	0	2	11	100	100	100	100	100	1	1	0.002221823	0.000295639
lambda_0.5	SVM_L	fold6	8	0	0	3	11	100	100	100	100	100	1	1	0.001996517	0.000296354
lambda_0.5	SVM_L	fold7	10	0	0	1	11	100	100	100	100	100	1	1	0.001890898	0.00028491
lambda_0.5	SVM_L	fold8	9	0	0	2	11	100	100	100	100	100	1	1	0.001950979	0.000276089
lambda_0.5	SVM_L	fold9	9	0	0	2	11	100	100	100	100	100	1	1	0.001800537	0.000255585
lambda_0.5	SVM_L	fold10	8	1	0	2	11	100	88.88888889	66.66666667	94.44444444	90.90909091	0.769800359	0.944444444	0.001781225	0.000258923
lambda_0.55	KNN	fold1	10	0	0	1	11	100	100	100	100	100	1	1	0.000491381	0.102178335
lambda_0.55	KNN	fold2	10	0	0	1	11	100	100	100	100	100	1	1	0.000410318	0.102163076
lambda_0.55	KNN	fold3	10	0	0	1	11	100	100	100	100	100	1	1	0.000714064	0.103980303
lambda_0.55	KNN	fold4	8	0	0	3	11	100	100	100	100	100	1	1	0.001023531	0.10585475
lambda_0.55	KNN	fold5	9	0	0	2	11	100	100	100	100	100	1	1	0.000917196	0.106210232
lambda_0.55	KNN	fold6	7	1	0	3	11	100	87.5	75	93.75	90.90909091	0.810092587	0.9375	0.001154423	0.106131315
lambda_0.55	KNN	fold7	10	0	0	1	11	100	100	100	100	100	1	1	0.001099825	0.105805397
lambda_0.55	KNN	fold8	8	1	0	2	11	100	88.88888889	66.66666667	94.44444444	90.90909091	0.769800359	0.944444444	0.001081705	0.106276274
lambda_0.55	KNN	fold9	9	0	0	2	11	100	100	100	100	100	1	1	0.001070499	0.105907202
lambda_0.55	KNN	fold10	8	1	0	2	11	100	88.88888889	66.66666667	94.44444444	90.90909091	0.769800359	0.944444444	0.001121283	0.106036186
lambda_0.55	NN	fold1	10	0	0	1	11	100	100	100	100	100	1	1	0.009006739	0.000156164
lambda_0.55	NN	fold2	10	0	0	1	11	100	100	100	100	100	1	1	0.011915684	0.000150919
lambda_0.55	NN	fold3	10	0	1	0	11	0	100	0	50	90.90909091	0	0.5	0.004802704	0.000149012
lambda_0.55	NN	fold4	8	0	3	0	11	0	100	0	50	72.72727273	0	0.5	0.006433964	0.000151396
lambda_0.55	NN	fold5	9	0	0	2	11	100	100	100	100	100	1	1	0.151945353	0.000351906
lambda_0.55	NN	fold6	8	0	3	0	11	0	100	0	50	72.72727273	0	0.5	0.006443977	0.000152111
lambda_0.55	NN	fold7	10	0	1	0	11	0	100	0	50	90.90909091	0	0.5	0.008021116	0.000162601
lambda_0.55	NN	fold8	9	0	2	0	11	0	100	0	50	81.81818182	0	0.5	0.007182837	0.000149488
lambda_0.55	NN	fold9	9	0	2	0	11	0	100	0	50	81.81818182	0	0.5	0.00792408	0.000149965
lambda_0.55	NN	fold10	8	1	0	2	11	100	88.88888889	66.66666667	94.44444444	90.90909091	0.769800359	0.944444444	0.016341686	0.000181675
lambda_0.55	RF	fold1	10	0	0	1	11	100	100	100	100	100	1	1	0.359570742	0.014740705
lambda_0.55	RF	fold2	10	0	0	1	11	100	100	100	100	100	1	1	0.312232733	0.015271664
lambda_0.55	RF	fold3	10	0	0	1	11	100	100	100	100	100	1	1	0.307435989	0.014914274
lambda_0.55	RF	fold4	8	0	0	3	11	100	100	100	100	100	1	1	0.304811716	0.014780045
lambda_0.55	RF	fold5	9	0	0	2	11	100	100	100	100	100	1	1	0.304885626	0.016957045
lambda_0.55	RF	fold6	8	0	0	3	11	100	100	100	100	100	1	1	0.303014278	0.014875412
lambda_0.55	RF	fold7	10	0	0	1	11	100	100	100	100	100	1	1	0.305025578	0.015430212
lambda_0.55	RF	fold8	8	1	0	2	11	100	88.88888889	66.66666667	94.44444444	90.90909091	0.769800359	0.944444444	0.289890528	0.014897823
lambda_0.55	RF	fold9	9	0	0	2	11	100	100	100	100	100	1	1	0.311086893	0.014804363
lambda_0.55	RF	fold10	8	1	0	2	11	100	88.88888889	66.66666667	94.44444444	90.90909091	0.769800359	0.944444444	0.298650503	0.015002012
lambda_0.55	SVM_L	fold1	10	0	0	1	11	100	100	100	100	100	1	1	0.00220108	0.000345469
lambda_0.55	SVM_L	fold2	10	0	0	1	11	100	100	100	100	100	1	1	0.00194335	0.000303268
lambda_0.55	SVM_L	fold3	10	0	0	1	11	100	100	100	100	100	1	1	0.00197649	0.000291824
lambda_0.55	SVM_L	fold4	8	0	0	3	11	100	100	100	100	100	1	1	0.00197196	0.000313759
lambda_0.55	SVM_L	fold5	9	0	0	2	11	100	100	100	100	100	1	1	0.001730204	0.000263929
lambda_0.55	SVM_L	fold6	8	0	0	3	11	100	100	100	100	100	1	1	0.001602173	0.000253916
lambda_0.55	SVM_L	fold7	10	0	0	1	11	100	100	100	100	100	1	1	0.001669168	0.000244141
lambda_0.55	SVM_L	fold8	9	0	0	2	11	100	100	100	100	100	1	1	0.001645327	0.000243902
lambda_0.55	SVM_L	fold9	9	0	0	2	11	100	100	100	100	100	1	1	0.001627684	0.000245094
lambda_0.55	SVM_L	fold10	9	0	0	2	11	100	100	100	100	100	1	1	0.001351118	0.000220776
lambda_0.6	KNN	fold1	10	0	0	1	11	100	100	100	100	100	1	1	0.000698566	0.10293889
lambda_0.6	KNN	fold2	10	0	0	1	11	100	100	100	100	100	1	1	0.000582695	0.102793217
lambda_0.6	KNN	fold3	10	0	0	1	11	100	100	100	100	100	1	1	0.000417471	0.103718758
lambda_0.6	KNN	fold4	8	0	0	3	11	100	100	100	100	100	1	1	0.000663996	0.105297804
lambda_0.6	KNN	fold5	9	0	0	2	11	100	100	100	100	100	1	1	0.000873327	0.105753422
lambda_0.6	KNN	fold6	7	1	0	3	11	100	87.5	75	93.75	90.90909091	0.810092587	0.9375	0.00101614	0.106042862
lambda_0.6	KNN	fold7	9	1	0	1	11	100	90	50	95	90.90909091	0.670820393	0.95	0.00101161	0.105714321
lambda_0.6	KNN	fold8	9	0	0	2	11	100	100	100	100	100	1	1	0.000978947	0.105346918
lambda_0.6	KNN	fold9	8	1	0	2	11	100	88.88888889	66.66666667	94.44444444	90.90909091	0.769800359	0.944444444	0.001026392	0.106099129
lambda_0.6	KNN	fold10	8	1	0	2	11	100	88.88888889	66.66666667	94.44444444	90.90909091	0.769800359	0.944444444	0.000962257	0.105481625
lambda_0.6	NN	fold1	10	0	0	1	11	100	100	100	100	100	1	1	0.143786907	0.000385046
lambda_0.6	NN	fold2	10	0	0	1	11	100	100	100	100	100	1	1	0.140955448	0.000157118
lambda_0.6	NN	fold3	10	0	0	1	11	100	100	100	100	100	1	1	0.017285347	0.000147343
lambda_0.6	NN	fold4	7	1	3	0	11	0	87.5	0	43.75	63.63636364	-0.193649167	0.4375	0.005902529	0.000153065
lambda_0.6	NN	fold5	9	0	0	2	11	100	100	100	100	100	1	1	0.018121004	0.000156641
lambda_0.6	NN	fold6	8	0	2	1	11	33.33333333	100	100	66.66666667	81.81818182	0.516397779	0.666666667	0.147973776	0.00016737
lambda_0.6	NN	fold7	9	1	0	1	11	100	90	50	95	90.90909091	0.670820393	0.95	0.14004302	0.000154018
lambda_0.6	NN	fold8	9	0	0	2	11	100	100	100	100	100	1	1	0.139984369	0.000163794
lambda_0.6	NN	fold9	9	0	2	0	11	0	100	0	50	81.81818182	0	0.5	0.004508734	0.000145912
lambda_0.6	NN	fold10	9	0	0	2	11	100	100	100	100	100	1	1	0.140502453	0.000164986
lambda_0.6	RF	fold1	10	0	1	0	11	0	100	0	50	90.90909091	0	0.5	0.315474987	0.01501298
lambda_0.6	RF	fold2	10	0	0	1	11	100	100	100	100	100	1	1	0.270037413	0.015892267
lambda_0.6	RF	fold3	10	0	0	1	11	100	100	100	100	100	1	1	0.268508434	0.015427828
lambda_0.6	RF	fold4	8	0	0	3	11	100	100	100	100	100	1	1	0.265969992	0.015058994
lambda_0.6	RF	fold5	9	0	1	1	11	50	100	100	75	90.90909091	0.670820393	0.75	0.262111664	0.01501894
lambda_0.6	RF	fold6	8	0	0	3	11	100	100	100	100	100	1	1	0.26692009	0.015598774
lambda_0.6	RF	fold7	10	0	0	1	11	100	100	100	100	100	1	1	0.278260469	0.015794516
lambda_0.6	RF	fold8	8	1	0	2	11	100	88.88888889	66.66666667	94.44444444	90.90909091	0.769800359	0.944444444	0.267735004	0.016952038
lambda_0.6	RF	fold9	9	0	0	2	11	100	100	100	100	100	1	1	0.317592859	0.019504786
lambda_0.6	RF	fold10	8	1	0	2	11	100	88.88888889	66.66666667	94.44444444	90.90909091	0.769800359	0.944444444	0.291188002	0.016290188
lambda_0.6	SVM_L	fold1	10	0	0	1	11	100	100	100	100	100	1	1	0.002055407	0.000309467
lambda_0.6	SVM_L	fold2	10	0	0	1	11	100	100	100	100	100	1	1	0.001822472	0.000287771
lambda_0.6	SVM_L	fold3	10	0	0	1	11	100	100	100	100	100	1	1	0.001708269	0.000265837
lambda_0.6	SVM_L	fold4	8	0	0	3	11	100	100	100	100	100	1	1	0.001612425	0.000261068
lambda_0.6	SVM_L	fold5	9	0	0	2	11	100	100	100	100	100	1	1	0.001591682	0.000244141
lambda_0.6	SVM_L	fold6	8	0	0	3	11	100	100	100	100	100	1	1	0.001474619	0.000241041
lambda_0.6	SVM_L	fold7	10	0	0	1	11	100	100	100	100	100	1	1	0.001482487	0.000241041
lambda_0.6	SVM_L	fold8	8	1	0	2	11	100	88.88888889	66.66666667	94.44444444	90.90909091	0.769800359	0.944444444	0.001456261	0.00022912
lambda_0.6	SVM_L	fold9	8	1	0	2	11	100	88.88888889	66.66666667	94.44444444	90.90909091	0.769800359	0.944444444	0.00138855	0.000224829
lambda_0.6	SVM_L	fold10	8	1	0	2	11	100	88.88888889	66.66666667	94.44444444	90.90909091	0.769800359	0.944444444	0.001447439	0.000225306
