# Supplementary material for: Optimal selection of molecular descriptors for antimicrobial peptides classification: an evolutionary feature weighting approach
Source: BMC Genomics. 2018 Sep 24;19(Suppl 7):672. doi: 10.1186/s12864-018-5030-1 (PMC6156846; doi:10.1186/s12864-018-5030-1)
Supplement: Supplementary file 7 — Predictions of bacterocins for APD3_BACTERIOCIN. Evaluation of different models with APD3_BACTERIOCIN after applying the best compromise solutions and four machine learning algorithms. This file shows the results obtained by each of the best compromise solutions given λ1 in each fold of the 10-fold cross-validation test. (CSV 31 kb) [file 12864_2018_5030_MOESM7_ESM.csv]

Lambda1	ML	Fold	Tn	Fp	Fn	Tp	Total	Sens(%)	Spec(%)	Prec(%)	Bal Acc(%)	Acc(%)	MCC	ROCArea	Training Time(ms)	Testing Time(ms)
baseline	KNN	fold1	58	0	13	3	74	18.75	100	100	59.375	82.43243243	0.391368131	0.59375	0.006569862	0.105316877
baseline	KNN	fold2	57	2	7	8	74	53.33333333	96.61016949	80	74.97175141	87.83783784	0.587300874	0.749717514	0.004601002	0.104188442
baseline	KNN	fold3	64	0	5	5	74	50	100	100	75	93.24324324	0.681005225	0.75	0.007202148	0.106136799
baseline	KNN	fold4	58	0	6	10	74	62.5	100	100	81.25	91.89189189	0.752599661	0.8125	0.008005381	0.106057167
baseline	KNN	fold5	56	3	5	10	74	66.66666667	94.91525424	76.92307692	80.79096045	89.18918919	0.650561373	0.807909605	0.006289244	0.105620384
baseline	KNN	fold6	63	1	4	6	74	60	98.4375	85.71428571	79.21875	93.24324324	0.682645441	0.7921875	0.008138418	0.105787039
baseline	KNN	fold7	62	2	2	7	73	77.77777778	96.875	77.77777778	87.32638889	94.52054795	0.746527778	0.873263889	0.008132935	0.106066704
baseline	KNN	fold8	60	2	5	6	73	54.54545455	96.77419355	75	75.65982405	90.4109589	0.587725028	0.75659824	0.008131742	0.105594158
baseline	KNN	fold9	63	1	6	3	73	33.33333333	98.4375	75	65.88541667	90.4109589	0.458971065	0.658854167	0.00766778	0.105205059
baseline	KNN	fold10	58	1	2	12	73	85.71428571	98.30508475	92.30769231	92.00968523	95.89041096	0.864613765	0.920096852	0.00831008	0.10584259
baseline	NN	fold1	58	0	16	0	74	0	100	0	50	78.37837838	0	0.5	0.074903488	0.000426054
baseline	NN	fold2	48	11	4	11	74	73.33333333	81.3559322	50	77.34463277	79.72972973	0.48101732	0.773446328	0.20143795	0.000360489
baseline	NN	fold3	55	9	3	7	74	70	85.9375	43.75	77.96875	83.78378378	0.464535653	0.7796875	0.091040373	0.000311136
baseline	NN	fold4	41	17	10	6	74	37.5	70.68965517	26.08695652	54.09482759	63.51351351	0.072843465	0.540948276	0.034015894	0.000313282
baseline	NN	fold5	56	3	0	15	74	100	94.91525424	83.33333333	97.45762712	95.94594595	0.889359574	0.974576271	0.09065032	0.000320911
baseline	NN	fold6	63	1	7	3	74	30	98.4375	75	64.21875	89.18918919	0.429934588	0.6421875	0.165878057	0.000365496
baseline	NN	fold7	64	0	4	5	73	55.55555556	100	100	77.77777778	94.52054795	0.723101526	0.777777778	0.237891912	0.000308752
baseline	NN	fold8	61	1	11	0	73	0	98.38709677	0	49.19354839	83.56164384	-0.049640283	0.491935484	0.02421999	0.000313282
baseline	NN	fold9	50	14	0	9	73	100	78.125	39.13043478	89.0625	80.82191781	0.552907336	0.890625	0.130996704	0.000309944
baseline	NN	fold10	38	21	0	14	73	100	64.40677966	40	82.20338983	71.23287671	0.507569817	0.822033898	0.110487461	0.000314713
baseline	RF	fold1	56	2	10	6	74	37.5	96.55172414	75	67.02586207	83.78378378	0.451435942	0.670258621	13.81222749	0.01640439
baseline	RF	fold2	58	1	7	8	74	53.33333333	98.30508475	88.88888889	75.81920904	89.18918919	0.635135857	0.75819209	14.18747687	0.016141653
baseline	RF	fold3	59	5	7	3	74	30	92.1875	37.5	61.09375	83.78378378	0.244276335	0.6109375	13.60579133	0.015929222
baseline	RF	fold4	55	3	6	10	74	62.5	94.82758621	76.92307692	78.6637931	87.83783784	0.620156144	0.786637931	15.3142004	0.015967607
baseline	RF	fold5	52	7	3	12	74	80	88.13559322	63.15789474	84.06779661	86.48648649	0.627028862	0.840677966	14.66594505	0.017546654
baseline	RF	fold6	58	6	2	8	74	80	90.625	57.14285714	85.3125	89.18918919	0.61646554	0.853125	16.46021843	0.017586946
baseline	RF	fold7	58	6	5	4	73	44.44444444	90.625	40	67.53472222	84.93150685	0.335328027	0.675347222	15.65080905	0.01646924
baseline	RF	fold8	54	8	4	7	73	63.63636364	87.09677419	46.66666667	75.36656891	83.56164384	0.449184007	0.753665689	12.56499958	0.016182184
baseline	RF	fold9	60	4	5	4	73	44.44444444	93.75	50	69.09722222	87.67123288	0.401984926	0.690972222	14.22387314	0.016142607
baseline	RF	fold10	55	4	3	11	73	78.57142857	93.22033898	73.33333333	85.89588378	90.4109589	0.699527905	0.858958838	14.02586579	0.015959501
baseline	SVM_L	fold1	50	8	7	9	74	56.25	86.20689655	52.94117647	71.22844828	79.72972973	0.41548978	0.712284483	0.771558285	0.002412558
baseline	SVM_L	fold2	56	3	5	10	74	66.66666667	94.91525424	76.92307692	80.79096045	89.18918919	0.650561373	0.807909605	0.849702358	0.002762794
baseline	SVM_L	fold3	59	5	4	6	74	60	92.1875	54.54545455	76.09375	87.83783784	0.501521854	0.7609375	1.18811965	0.002986431
baseline	SVM_L	fold4	55	3	5	11	74	68.75	94.82758621	78.57142857	81.7887931	89.18918919	0.668249097	0.817887931	0.840847731	0.002823353
baseline	SVM_L	fold5	56	3	0	15	74	100	94.91525424	83.33333333	97.45762712	95.94594595	0.889359574	0.974576271	1.136734962	0.003049374
baseline	SVM_L	fold6	57	7	1	9	74	90	89.0625	56.25	89.53125	89.18918919	0.656578325	0.8953125	1.324269533	0.00292635
baseline	SVM_L	fold7	62	2	2	7	73	77.77777778	96.875	77.77777778	87.32638889	94.52054795	0.746527778	0.873263889	0.82041955	0.002863169
baseline	SVM_L	fold8	57	5	2	9	73	81.81818182	91.93548387	64.28571429	86.87683284	90.4109589	0.670171221	0.868768328	1.374853611	0.002916813
baseline	SVM_L	fold9	58	6	3	6	73	66.66666667	90.625	50	78.64583333	87.67123288	0.508214624	0.786458333	1.771305084	0.002729654
baseline	SVM_L	fold10	57	2	0	14	73	100	96.61016949	87.5	98.30508475	97.26027397	0.91942318	0.983050847	0.940914631	0.003026247
lambda_0.40	KNN	fold1	45	1	5	5	56	50	97.82608696	83.33333333	73.91304348	89.28571429	0.592220092	0.739130435	0.002565861	0.102499485
lambda_0.40	KNN	fold2	43	2	1	9	55	90	95.55555556	81.81818182	92.77777778	94.54545455	0.824957911	0.927777778	0.003424883	0.10337615
lambda_0.40	KNN	fold3	47	2	1	5	55	83.33333333	95.91836735	71.42857143	89.62585034	94.54545455	0.741331778	0.896258503	0.004019976	0.104329109
lambda_0.40	KNN	fold4	42	2	2	9	55	81.81818182	95.45454545	81.81818182	88.63636364	92.72727273	0.772727273	0.886363636	0.006104946	0.105415106
lambda_0.40	KNN	fold5	44	0	1	10	55	90.90909091	100	100	95.45454545	98.18181818	0.942809042	0.954545455	0.004235268	0.104798079
lambda_0.40	KNN	fold6	43	4	0	8	55	100	91.4893617	66.66666667	95.74468085	92.72727273	0.780979563	0.957446809	0.006424904	0.105507135
lambda_0.40	KNN	fold7	46	0	3	6	55	66.66666667	100	100	83.33333333	94.54545455	0.791107035	0.833333333	0.006208897	0.106012344
lambda_0.40	KNN	fold8	46	1	3	5	55	62.5	97.87234043	83.33333333	80.18617021	92.72727273	0.682744593	0.801861702	0.007046461	0.105022907
lambda_0.40	KNN	fold9	47	1	3	4	55	57.14285714	97.91666667	80	77.5297619	92.72727273	0.638310642	0.775297619	0.006260157	0.106244326
lambda_0.40	KNN	fold10	42	0	0	13	55	100	100	100	100	100	1	1	0.006126165	0.105801344
lambda_0.40	NN	fold1	42	4	3	7	56	70	91.30434783	63.63636364	80.65217391	87.5	0.590972937	0.806521739	0.192249298	0.000287771
lambda_0.40	NN	fold2	40	5	3	7	55	70	88.88888889	58.33333333	79.44444444	85.45454545	0.549939312	0.794444444	0.13255167	0.0003016
lambda_0.40	NN	fold3	46	3	0	6	55	100	93.87755102	66.66666667	96.93877551	94.54545455	0.791107035	0.969387755	0.176702499	0.000298977
lambda_0.40	NN	fold4	41	3	1	10	55	90.90909091	93.18181818	76.92307692	92.04545455	92.72727273	0.791726911	0.920454545	0.232803583	0.000304461
lambda_0.40	NN	fold5	44	0	1	10	55	90.90909091	100	100	95.45454545	98.18181818	0.942809042	0.954545455	0.142210007	0.000322819
lambda_0.40	NN	fold6	46	1	4	4	55	50	97.87234043	80	73.93617021	90.90909091	0.587095266	0.739361702	0.019101381	0.000310183
lambda_0.40	NN	fold7	43	3	3	6	55	66.66666667	93.47826087	66.66666667	80.07246377	89.09090909	0.601449275	0.800724638	0.109614849	0.000359774
lambda_0.40	NN	fold8	46	1	0	8	55	100	97.87234043	88.88888889	98.93617021	98.18181818	0.932725232	0.989361702	0.361341476	0.00034976
lambda_0.40	NN	fold9	46	2	3	4	55	57.14285714	95.83333333	66.66666667	76.48809524	90.90909091	0.566339298	0.764880952	0.323834896	0.000299454
lambda_0.40	NN	fold10	41	1	1	12	55	92.30769231	97.61904762	92.30769231	94.96336996	96.36363636	0.899267399	0.9496337	0.242850304	0.000295877
lambda_0.40	RF	fold1	38	8	5	5	56	50	82.60869565	38.46153846	66.30434783	76.78571429	0.295805633	0.663043478	7.011855364	0.015777588
lambda_0.40	RF	fold2	43	2	6	4	55	40	95.55555556	66.66666667	67.77777778	85.45454545	0.439885919	0.677777778	8.310640335	0.015591145
lambda_0.40	RF	fold3	45	4	0	6	55	100	91.83673469	60	95.91836735	92.72727273	0.742307489	0.959183673	9.413792133	0.015732765
lambda_0.40	RF	fold4	42	2	5	6	55	54.54545455	95.45454545	75	75	87.27272727	0.567281685	0.75	7.748755932	0.015764236
lambda_0.40	RF	fold5	41	3	2	9	55	81.81818182	93.18181818	75	87.5	90.90909091	0.726371998	0.875	8.380517006	0.015929937
lambda_0.40	RF	fold6	41	6	1	7	55	87.5	87.23404255	53.84615385	87.36702128	87.27272727	0.6201776	0.873670213	8.46730423	0.01555419
lambda_0.40	RF	fold7	42	4	4	5	55	55.55555556	91.30434783	55.55555556	73.42995169	85.45454545	0.468599034	0.734299517	6.15558815	0.015422344
lambda_0.40	RF	fold8	45	2	2	6	55	75	95.74468085	75	85.37234043	92.72727273	0.707446809	0.853723404	7.634382486	0.0155828
lambda_0.40	RF	fold9	44	4	2	5	55	71.42857143	91.66666667	55.55555556	81.54761905	89.09090909	0.568415683	0.81547619	6.944961786	0.015525818
lambda_0.40	RF	fold10	39	3	5	8	55	61.53846154	92.85714286	72.72727273	77.1978022	85.45454545	0.577746665	0.771978022	6.699877739	0.015446663
lambda_0.40	SVM_L	fold1	43	3	4	6	56	60	93.47826087	66.66666667	76.73913043	87.5	0.557681204	0.767391304	0.036274433	0.00258708
lambda_0.40	SVM_L	fold2	44	1	3	7	55	70	97.77777778	87.5	83.88888889	92.72727273	0.741480373	0.838888889	0.029714346	0.001893044
lambda_0.40	SVM_L	fold3	46	3	0	6	55	100	93.87755102	66.66666667	96.93877551	94.54545455	0.791107035	0.969387755	0.025275469	0.001713037
lambda_0.40	SVM_L	fold4	44	0	1	10	55	90.90909091	100	100	95.45454545	98.18181818	0.942809042	0.954545455	0.023013115	0.001455069
lambda_0.40	SVM_L	fold5	43	1	2	9	55	81.81818182	97.72727273	90	89.77272727	94.54545455	0.824957911	0.897727273	0.022456408	0.00213623
lambda_0.40	SVM_L	fold6	43	4	0	8	55	100	91.4893617	66.66666667	95.74468085	92.72727273	0.780979563	0.957446809	0.021162987	0.001543045
lambda_0.40	SVM_L	fold7	44	2	1	8	55	88.88888889	95.65217391	80	92.2705314	94.54545455	0.810889388	0.922705314	0.019418001	0.001387119
lambda_0.40	SVM_L	fold8	46	1	1	7	55	87.5	97.87234043	87.5	92.68617021	96.36363636	0.853723404	0.926861702	0.018270969	0.001289368
lambda_0.40	SVM_L	fold9	47	1	2	5	55	71.42857143	97.91666667	83.33333333	84.67261905	94.54545455	0.741331778	0.84672619	0.018215418	0.001312733
lambda_0.40	SVM_L	fold10	42	0	1	12	55	92.30769231	100	100	96.15384615	98.18181818	0.949531473	0.961538462	0.019226789	0.001322269
lambda_0.45	KNN	fold1	45	1	4	6	56	60	97.82608696	85.71428571	78.91304348	91.07142857	0.669662008	0.789130435	0.002473116	0.102588654
lambda_0.45	KNN	fold2	42	3	1	9	55	90	93.33333333	75	91.66666667	92.72727273	0.778216008	0.916666667	0.002499342	0.102638006
lambda_0.45	KNN	fold3	48	1	1	5	55	83.33333333	97.95918367	83.33333333	90.6462585	96.36363636	0.81292517	0.906462585	0.003326416	0.104541302
lambda_0.45	KNN	fold4	42	2	2	9	55	81.81818182	95.45454545	81.81818182	88.63636364	92.72727273	0.772727273	0.886363636	0.004859209	0.105555534
lambda_0.45	KNN	fold5	43	1	0	11	55	100	97.72727273	91.66666667	98.86363636	98.18181818	0.946484724	0.988636364	0.004086494	0.104318619
lambda_0.45	KNN	fold6	43	4	0	8	55	100	91.4893617	66.66666667	95.74468085	92.72727273	0.780979563	0.957446809	0.003528833	0.104099512
lambda_0.45	KNN	fold7	46	0	3	6	55	66.66666667	100	100	83.33333333	94.54545455	0.791107035	0.833333333	0.006078959	0.105673552
lambda_0.45	KNN	fold8	47	0	3	5	55	62.5	100	100	81.25	94.54545455	0.766485486	0.8125	0.004053354	0.105489254
lambda_0.45	KNN	fold9	47	1	4	3	55	42.85714286	97.91666667	75	70.38690476	90.90909091	0.523282059	0.703869048	0.005988836	0.106147289
lambda_0.45	KNN	fold10	42	0	0	13	55	100	100	100	100	100	1	1	0.005731344	0.106214523
lambda_0.45	NN	fold1	42	4	4	6	56	60	91.30434783	60	75.65217391	85.71428571	0.513043478	0.756521739	0.25575304	0.000286102
lambda_0.45	NN	fold2	45	0	4	6	55	60	100	100	80	92.72727273	0.742307489	0.8	0.366812468	0.000287294
lambda_0.45	NN	fold3	47	2	2	4	55	66.66666667	95.91836735	66.66666667	81.29251701	92.72727273	0.62585034	0.81292517	0.23246026	0.000291109
lambda_0.45	NN	fold4	43	1	1	10	55	90.90909091	97.72727273	90.90909091	94.31818182	96.36363636	0.886363636	0.943181818	0.130702496	0.000286579
lambda_0.45	NN	fold5	44	0	3	8	55	72.72727273	100	100	86.36363636	94.54545455	0.825136997	0.863636364	0.297212601	0.000292778
lambda_0.45	NN	fold6	39	8	0	8	55	100	82.9787234	50	91.4893617	85.45454545	0.644122362	0.914893617	0.433436632	0.000315428
lambda_0.45	NN	fold7	44	2	1	8	55	88.88888889	95.65217391	80	92.2705314	94.54545455	0.810889388	0.922705314	0.168328047	0.000296831
lambda_0.45	NN	fold8	47	0	7	1	55	12.5	100	100	56.25	87.27272727	0.329842836	0.5625	0.059576988	0.000311613
lambda_0.45	NN	fold9	45	3	2	5	55	71.42857143	93.75	62.5	82.58928571	90.90909091	0.616141631	0.825892857	0.184093237	0.000286102
lambda_0.45	NN	fold10	41	1	1	12	55	92.30769231	97.61904762	92.30769231	94.96336996	96.36363636	0.899267399	0.9496337	0.116337538	0.000293732
lambda_0.45	RF	fold1	40	6	4	6	56	60	86.95652174	50	73.47826087	82.14285714	0.438286278	0.734782609	7.344208479	0.015739202
lambda_0.45	RF	fold2	43	2	6	4	55	40	95.55555556	66.66666667	67.77777778	85.45454545	0.439885919	0.677777778	8.052575111	0.015511513
lambda_0.45	RF	fold3	45	4	2	4	55	66.66666667	91.83673469	50	79.25170068	89.09090909	0.517321894	0.792517007	8.313458204	0.015771389
lambda_0.45	RF	fold4	42	2	5	6	55	54.54545455	95.45454545	75	75	87.27272727	0.567281685	0.75	7.551966429	0.015591383
lambda_0.45	RF	fold5	41	3	2	9	55	81.81818182	93.18181818	75	87.5	90.90909091	0.726371998	0.875	8.157289743	0.015818834
lambda_0.45	RF	fold6	42	5	1	7	55	87.5	89.36170213	58.33333333	88.43085106	89.09090909	0.656113645	0.884308511	8.246964216	0.01564765
lambda_0.45	RF	fold7	41	5	4	5	55	55.55555556	89.13043478	50	72.34299517	83.63636364	0.428612962	0.723429952	5.986273289	0.0157938
lambda_0.45	RF	fold8	46	1	2	6	55	75	97.87234043	85.71428571	86.43617021	94.54545455	0.770880396	0.864361702	7.434033632	0.015521765
lambda_0.45	RF	fold9	46	2	3	4	55	57.14285714	95.83333333	66.66666667	76.48809524	90.90909091	0.566339298	0.764880952	8.484034061	0.016197443
lambda_0.45	RF	fold10	39	3	5	8	55	61.53846154	92.85714286	72.72727273	77.1978022	85.45454545	0.577746665	0.771978022	6.512974977	0.015451193
lambda_0.45	SVM_L	fold1	43	3	4	6	56	60	93.47826087	66.66666667	76.73913043	87.5	0.557681204	0.767391304	0.033431768	0.002384424
lambda_0.45	SVM_L	fold2	44	1	4	6	55	60	97.77777778	85.71428571	78.88888889	90.90909091	0.66864785	0.788888889	0.031125307	0.001927853
lambda_0.45	SVM_L	fold3	46	3	0	6	55	100	93.87755102	66.66666667	96.93877551	94.54545455	0.791107035	0.969387755	0.026835442	0.001843691
lambda_0.45	SVM_L	fold4	44	0	1	10	55	90.90909091	100	100	95.45454545	98.18181818	0.942809042	0.954545455	0.02525568	0.001712561
lambda_0.45	SVM_L	fold5	43	1	3	8	55	72.72727273	97.72727273	88.88888889	85.22727273	92.72727273	0.76178344	0.852272727	0.022922993	0.001455784
lambda_0.45	SVM_L	fold6	42	5	0	8	55	100	89.36170213	61.53846154	94.68085106	90.90909091	0.741564675	0.946808511	0.02126503	0.001380682
lambda_0.45	SVM_L	fold7	45	1	1	8	55	88.88888889	97.82608696	88.88888889	93.35748792	96.36363636	0.867149758	0.933574879	0.017868757	0.001234531
lambda_0.45	SVM_L	fold8	44	3	1	7	55	87.5	93.61702128	70	90.55851064	92.72727273	0.741480373	0.905585106	0.017657995	0.001246691
lambda_0.45	SVM_L	fold9	46	2	2	5	55	71.42857143	95.83333333	71.42857143	83.63095238	92.72727273	0.672619048	0.836309524	0.018275738	0.001282215
lambda_0.45	SVM_L	fold10	42	0	1	12	55	92.30769231	100	100	96.15384615	98.18181818	0.949531473	0.961538462	0.017819643	0.001213074
lambda_0.5	KNN	fold1	43	3	5	5	56	50	93.47826087	62.5	71.73913043	85.71428571	0.475866867	0.717391304	0.001656771	0.102323055
lambda_0.5	KNN	fold2	41	4	2	8	55	80	91.11111111	66.66666667	85.55555556	89.09090909	0.66407766	0.855555556	0.002105713	0.102412701
lambda_0.5	KNN	fold3	45	4	1	5	55	83.33333333	91.83673469	55.55555556	87.58503401	90.90909091	0.633458894	0.87585034	0.002314568	0.103674412
lambda_0.5	KNN	fold4	42	2	1	10	55	90.90909091	95.45454545	83.33333333	93.18181818	94.54545455	0.836428361	0.931818182	0.003673553	0.106012344
lambda_0.5	KNN	fold5	43	1	0	11	55	100	97.72727273	91.66666667	98.86363636	98.18181818	0.946484724	0.988636364	0.003635168	0.105563164
lambda_0.5	KNN	fold6	44	3	0	8	55	100	93.61702128	72.72727273	96.80851064	94.54545455	0.825136997	0.968085106	0.002864122	0.105394125
lambda_0.5	KNN	fold7	46	0	2	7	55	77.77777778	100	100	88.88888889	96.36363636	0.863348348	0.888888889	0.003046751	0.105819941
lambda_0.5	KNN	fold8	46	1	2	6	55	75	97.87234043	85.71428571	86.43617021	94.54545455	0.770880396	0.864361702	0.004044771	0.105900526
lambda_0.5	KNN	fold9	44	4	1	6	55	85.71428571	91.66666667	60	88.69047619	90.90909091	0.66864785	0.886904762	0.003583193	0.105572462
lambda_0.5	KNN	fold10	41	1	1	12	55	92.30769231	97.61904762	92.30769231	94.96336996	96.36363636	0.899267399	0.9496337	0.004076004	0.105851889
lambda_0.5	NN	fold1	40	6	5	5	56	50	86.95652174	45.45454545	68.47826087	80.35714286	0.356260281	0.684782609	0.214381456	0.000324965
lambda_0.5	NN	fold2	43	2	4	6	55	60	95.55555556	75	77.77777778	89.09090909	0.607770798	0.777777778	0.236486435	0.000243664
lambda_0.5	NN	fold3	46	3	2	4	55	66.66666667	93.87755102	57.14285714	80.27210884	90.90909091	0.566339298	0.802721088	0.203892469	0.000239849
lambda_0.5	NN	fold4	40	4	3	8	55	72.72727273	90.90909091	66.66666667	81.81818182	87.27272727	0.616315634	0.818181818	0.154719591	0.000240803
lambda_0.5	NN	fold5	44	0	2	9	55	81.81818182	100	100	90.90909091	96.36363636	0.884651737	0.909090909	0.149754763	0.000240564
lambda_0.5	NN	fold6	40	7	1	7	55	87.5	85.10638298	50	86.30319149	85.45454545	0.587641933	0.863031915	0.298047304	0.000237703
lambda_0.5	NN	fold7	46	0	2	7	55	77.77777778	100	100	88.88888889	96.36363636	0.863348348	0.888888889	0.235379696	0.000241518
lambda_0.5	NN	fold8	43	4	2	6	55	75	91.4893617	60	83.24468085	89.09090909	0.607770798	0.832446809	0.120241404	0.000243425
lambda_0.5	NN	fold9	47	1	3	4	55	57.14285714	97.91666667	80	77.5297619	92.72727273	0.638310642	0.775297619	0.038631439	0.000244856
lambda_0.5	NN	fold10	41	1	1	12	55	92.30769231	97.61904762	92.30769231	94.96336996	96.36363636	0.899267399	0.9496337	0.173985481	0.000243425
lambda_0.5	RF	fold1	39	7	4	6	56	60	84.7826087	46.15384615	72.39130435	80.35714286	0.406239735	0.723913043	4.359218597	0.015864611
lambda_0.5	RF	fold2	39	6	5	5	55	50	86.66666667	45.45454545	68.33333333	80	0.353553391	0.683333333	3.879083872	0.01574564
lambda_0.5	RF	fold3	47	2	2	4	55	66.66666667	95.91836735	66.66666667	81.29251701	92.72727273	0.62585034	0.81292517	5.275263548	0.016020298
lambda_0.5	RF	fold4	41	3	5	6	55	54.54545455	93.18181818	66.66666667	73.86363636	85.45454545	0.516046847	0.738636364	4.382650614	0.015576124
lambda_0.5	RF	fold5	43	1	3	8	55	72.72727273	97.72727273	88.88888889	85.22727273	92.72727273	0.76178344	0.852272727	4.710047245	0.015989542
lambda_0.5	RF	fold6	42	5	0	8	55	100	89.36170213	61.53846154	94.68085106	90.90909091	0.741564675	0.946808511	4.928550482	0.015996456
lambda_0.5	RF	fold7	44	2	4	5	55	55.55555556	95.65217391	71.42857143	75.60386473	89.09090909	0.568415683	0.756038647	3.920100689	0.016187429
lambda_0.5	RF	fold8	43	4	2	6	55	75	91.4893617	60	83.24468085	89.09090909	0.607770798	0.832446809	5.588228941	0.016076326
lambda_0.5	RF	fold9	45	3	5	2	55	28.57142857	93.75	40	61.16071429	85.45454545	0.258774585	0.611607143	4.977539539	0.015593767
lambda_0.5	RF	fold10	39	3	4	9	55	69.23076923	92.85714286	75	81.04395604	87.27272727	0.638672955	0.81043956	4.865578413	0.015429735
lambda_0.5	SVM_L	fold1	41	5	4	6	56	60	89.13043478	54.54545455	74.56521739	83.92857143	0.473616609	0.745652174	0.027638674	0.001555681
lambda_0.5	SVM_L	fold2	44	1	1	9	55	90	97.77777778	90	93.88888889	96.36363636	0.877777778	0.938888889	0.026906252	0.001458883
lambda_0.5	SVM_L	fold3	45	4	0	6	55	100	91.83673469	60	95.91836735	92.72727273	0.742307489	0.959183673	0.022911072	0.00127697
lambda_0.5	SVM_L	fold4	42	2	1	10	55	90.90909091	95.45454545	83.33333333	93.18181818	94.54545455	0.836428361	0.931818182	0.021468163	0.001174212
lambda_0.5	SVM_L	fold5	43	1	3	8	55	72.72727273	97.72727273	88.88888889	85.22727273	92.72727273	0.76178344	0.852272727	0.021068811	0.000923634
lambda_0.5	SVM_L	fold6	42	5	0	8	55	100	89.36170213	61.53846154	94.68085106	90.90909091	0.741564675	0.946808511	0.017502546	0.000996113
lambda_0.5	SVM_L	fold7	45	1	1	8	55	88.88888889	97.82608696	88.88888889	93.35748792	96.36363636	0.867149758	0.933574879	0.017990589	0.000935555
lambda_0.5	SVM_L	fold8	44	3	1	7	55	87.5	93.61702128	70	90.55851064	92.72727273	0.741480373	0.905585106	0.014529467	0.000808954
lambda_0.5	SVM_L	fold9	47	1	2	5	55	71.42857143	97.91666667	83.33333333	84.67261905	94.54545455	0.741331778	0.84672619	0.012364149	0.000762939
lambda_0.5	SVM_L	fold10	41	1	1	12	55	92.30769231	97.61904762	92.30769231	94.96336996	96.36363636	0.899267399	0.9496337	0.014816999	0.000799894
lambda_0.55	KNN	fold1	39	7	5	5	56	50	84.7826087	41.66666667	67.39130435	78.57142857	0.324656502	0.673913043	0.000972271	0.10235405
lambda_0.55	KNN	fold2	43	2	2	8	55	80	95.55555556	80	87.77777778	92.72727273	0.755555556	0.877777778	0.000962496	0.102401972
lambda_0.55	KNN	fold3	47	2	1	5	55	83.33333333	95.91836735	71.42857143	89.62585034	94.54545455	0.741331778	0.896258503	0.001456976	0.104125261
lambda_0.55	KNN	fold4	41	3	3	8	55	72.72727273	93.18181818	72.72727273	82.95454545	89.09090909	0.659090909	0.829545455	0.002005816	0.105200529
lambda_0.55	KNN	fold5	41	3	0	11	55	100	93.18181818	78.57142857	96.59090909	94.54545455	0.855653468	0.965909091	0.002375603	0.105277538
lambda_0.55	KNN	fold6	43	4	0	8	55	100	91.4893617	66.66666667	95.74468085	92.72727273	0.780979563	0.957446809	0.002355576	0.106032372
lambda_0.55	KNN	fold7	46	0	3	6	55	66.66666667	100	100	83.33333333	94.54545455	0.791107035	0.833333333	0.002440453	0.10675931
lambda_0.55	KNN	fold8	43	4	2	6	55	75	91.4893617	60	83.24468085	89.09090909	0.607770798	0.832446809	0.003093243	0.105793953
lambda_0.55	KNN	fold9	46	2	2	5	55	71.42857143	95.83333333	71.42857143	83.63095238	92.72727273	0.672619048	0.836309524	0.002128363	0.105779886
lambda_0.55	KNN	fold10	42	0	1	12	55	92.30769231	100	100	96.15384615	98.18181818	0.949531473	0.961538462	0.00242734	0.105956793
lambda_0.55	NN	fold1	41	5	3	7	56	70	89.13043478	58.33333333	79.56521739	85.71428571	0.551916054	0.795652174	0.16008234	0.000209093
lambda_0.55	NN	fold2	44	1	5	5	55	50	97.77777778	83.33333333	73.88888889	89.09090909	0.591096704	0.738888889	0.128424406	0.000206709
lambda_0.55	NN	fold3	47	2	0	6	55	100	95.91836735	75	97.95918367	96.36363636	0.848167292	0.979591837	0.125199318	0.000328541
lambda_0.55	NN	fold4	44	0	11	0	55	0	100	0	50	80	0	0.5	0.013859034	0.000211954
lambda_0.55	NN	fold5	44	0	11	0	55	0	100	0	50	80	0	0.5	0.01285696	0.000197887
lambda_0.55	NN	fold6	47	0	8	0	55	0	100	0	50	85.45454545	0	0.5	0.012434959	0.000219584
lambda_0.55	NN	fold7	46	0	4	5	55	55.55555556	100	100	77.77777778	92.72727273	0.714920353	0.777777778	0.106789589	0.000210762
lambda_0.55	NN	fold8	44	3	2	6	55	75	93.61702128	66.66666667	84.30851064	90.90909091	0.653921495	0.843085106	0.159037352	0.000221968
lambda_0.55	NN	fold9	44	4	3	4	55	57.14285714	91.66666667	50	74.4047619	87.27272727	0.461402865	0.744047619	0.158921719	0.000211
lambda_0.55	NN	fold10	41	1	4	9	55	69.23076923	97.61904762	90	83.42490842	90.90909091	0.736360165	0.834249084	0.163969755	0.000250101
lambda_0.55	RF	fold1	37	9	6	4	56	40	80.43478261	30.76923077	60.2173913	73.21428571	0.18537153	0.602173913	2.025798321	0.015812397
lambda_0.55	RF	fold2	41	4	7	3	55	30	91.11111111	42.85714286	60.55555556	80	0.244313637	0.605555556	1.813308239	0.015684843
lambda_0.55	RF	fold3	44	5	2	4	55	66.66666667	89.79591837	44.44444444	78.23129252	87.27272727	0.475810753	0.782312925	2.586006165	0.015608549
lambda_0.55	RF	fold4	41	3	5	6	55	54.54545455	93.18181818	66.66666667	73.86363636	85.45454545	0.516046847	0.738636364	1.947680473	0.015760422
lambda_0.55	RF	fold5	44	0	4	7	55	63.63636364	100	100	81.81818182	92.72727273	0.763762616	0.818181818	2.150709391	0.015635729
lambda_0.55	RF	fold6	42	5	1	7	55	87.5	89.36170213	58.33333333	88.43085106	89.09090909	0.656113645	0.884308511	1.660650969	0.015252113
lambda_0.55	RF	fold7	43	3	5	4	55	44.44444444	93.47826087	57.14285714	68.96135266	85.45454545	0.42094935	0.689613527	1.76930356	0.016016722
lambda_0.55	RF	fold8	44	3	4	4	55	50	93.61702128	57.14285714	71.80851064	87.27272727	0.461402865	0.718085106	2.027851582	0.0154562
lambda_0.55	RF	fold9	45	3	3	4	55	57.14285714	93.75	57.14285714	75.44642857	89.09090909	0.508928571	0.754464286	2.250693321	0.016115189
lambda_0.55	RF	fold10	40	2	4	9	55	69.23076923	95.23809524	81.81818182	82.23443223	89.09090909	0.684736788	0.822344322	1.773602247	0.01539135
lambda_0.55	SVM_L	fold1	38	8	4	6	56	60	82.60869565	42.85714286	71.30434783	78.57142857	0.376867331	0.713043478	0.014412642	0.000894308
lambda_0.55	SVM_L	fold2	45	0	1	9	55	90	100	100	95	98.18181818	0.938314863	0.95	0.014908791	0.000898123
lambda_0.55	SVM_L	fold3	44	5	1	5	55	83.33333333	89.79591837	50	86.56462585	89.09090909	0.591096704	0.865646259	0.014233828	0.000859976
lambda_0.55	SVM_L	fold4	40	4	0	11	55	100	90.90909091	73.33333333	95.45454545	92.72727273	0.816496581	0.954545455	0.014072418	0.000799417
lambda_0.55	SVM_L	fold5	43	1	2	9	55	81.81818182	97.72727273	90	89.77272727	94.54545455	0.824957911	0.897727273	0.011560202	0.000721693
lambda_0.55	SVM_L	fold6	40	7	0	8	55	100	85.10638298	53.33333333	92.55319149	87.27272727	0.673721537	0.925531915	0.011483192	0.000702858
lambda_0.55	SVM_L	fold7	46	0	2	7	55	77.77777778	100	100	88.88888889	96.36363636	0.863348348	0.888888889	0.015372038	0.000710964
lambda_0.55	SVM_L	fold8	42	5	1	7	55	87.5	89.36170213	58.33333333	88.43085106	89.09090909	0.656113645	0.884308511	0.010517359	0.000609636
lambda_0.55	SVM_L	fold9	44	4	2	5	55	71.42857143	91.66666667	55.55555556	81.54761905	89.09090909	0.568415683	0.81547619	0.009099722	0.000556946
lambda_0.55	SVM_L	fold10	40	2	0	13	55	100	95.23809524	86.66666667	97.61904762	96.36363636	0.908513525	0.976190476	0.010065794	0.000589132
lambda_0.6	KNN	fold1	41	5	5	5	56	50	89.13043478	50	69.56521739	82.14285714	0.391304348	0.695652174	0.000632763	0.102581501
lambda_0.6	KNN	fold2	36	9	6	4	55	40	80	30.76923077	60	72.72727273	0.18156826	0.6	0.000640631	0.102623701
lambda_0.6	KNN	fold3	45	4	2	4	55	66.66666667	91.83673469	50	79.25170068	89.09090909	0.517321894	0.792517007	0.000455141	0.103901148
lambda_0.6	KNN	fold4	41	3	6	5	55	45.45454545	93.18181818	62.5	69.31818182	83.63636364	0.43835403	0.693181818	0.001008034	0.105205059
lambda_0.6	KNN	fold5	42	2	8	3	55	27.27272727	95.45454545	60	61.36363636	81.81818182	0.316227766	0.613636364	0.001185179	0.105632782
lambda_0.6	KNN	fold6	42	5	2	6	55	75	89.36170213	54.54545455	82.18085106	87.27272727	0.567281685	0.821808511	0.001085043	0.105471134
lambda_0.6	KNN	fold7	43	3	4	5	55	55.55555556	93.47826087	62.5	74.51690821	87.27272727	0.514519626	0.745169082	0.001181126	0.105766296
lambda_0.6	KNN	fold8	45	2	6	2	55	25	95.74468085	50	60.37234043	85.45454545	0.281634333	0.603723404	0.001183748	0.10905695
lambda_0.6	KNN	fold9	45	3	4	3	55	42.85714286	93.75	50	68.30357143	87.27272727	0.391346819	0.683035714	0.001250744	0.106140137
lambda_0.6	KNN	fold10	41	1	8	5	55	38.46153846	97.61904762	83.33333333	68.04029304	83.63636364	0.491695507	0.68040293	0.001023769	0.106271982
lambda_0.6	NN	fold1	45	1	8	2	56	20	97.82608696	66.66666667	58.91304348	83.92857143	0.303205011	0.589130435	0.017035246	0.000210524
lambda_0.6	NN	fold2	36	9	5	5	55	50	80	35.71428571	65	74.54545455	0.265626601	0.65	0.038451195	0.000225782
lambda_0.6	NN	fold3	46	3	3	3	55	50	93.87755102	50	71.93877551	89.09090909	0.43877551	0.719387755	0.026699066	0.000220776
lambda_0.6	NN	fold4	41	3	8	3	55	27.27272727	93.18181818	50	60.22727273	80	0.26244533	0.602272727	0.04016757	0.000173092
lambda_0.6	NN	fold5	44	0	8	3	55	27.27272727	100	100	63.63636364	85.45454545	0.480384461	0.636363636	0.017740726	0.000167608
lambda_0.6	NN	fold6	45	2	3	5	55	62.5	95.74468085	71.42857143	79.12234043	90.90909091	0.616141631	0.791223404	0.027356386	0.000152588
lambda_0.6	NN	fold7	43	3	6	3	55	33.33333333	93.47826087	50	63.4057971	83.63636364	0.318162612	0.634057971	0.009367228	0.000167847
lambda_0.6	NN	fold8	47	0	7	1	55	12.5	100	100	56.25	87.27272727	0.329842836	0.5625	0.05237484	0.000173569
lambda_0.6	NN	fold9	48	0	5	2	55	28.57142857	100	100	64.28571429	90.90909091	0.508684684	0.642857143	0.029149055	0.000156879
lambda_0.6	NN	fold10	41	1	5	8	55	61.53846154	97.61904762	88.88888889	79.57875458	89.09090909	0.679369476	0.795787546	0.010867357	0.000152588
lambda_0.6	RF	fold1	42	4	5	5	56	50	91.30434783	55.55555556	70.65217391	83.92857143	0.430729385	0.706521739	0.305146933	0.015362263
lambda_0.6	RF	fold2	37	8	4	6	55	60	82.22222222	42.85714286	71.11111111	78.18181818	0.373844846	0.711111111	0.289394855	0.015614033
lambda_0.6	RF	fold3	45	4	3	3	55	50	91.83673469	42.85714286	70.91836735	87.27272727	0.391346819	0.709183673	0.284264326	0.017020702
lambda_0.6	RF	fold4	42	2	8	3	55	27.27272727	95.45454545	60	61.36363636	81.81818182	0.316227766	0.613636364	0.291129351	0.015728712
lambda_0.6	RF	fold5	44	0	7	4	55	36.36363636	100	100	68.18181818	87.27272727	0.560112034	0.681818182	0.283442497	0.015295029
lambda_0.6	RF	fold6	40	7	4	4	55	50	85.10638298	36.36363636	67.55319149	80	0.309426374	0.675531915	0.285911083	0.015307426
lambda_0.6	RF	fold7	40	6	8	1	55	11.11111111	86.95652174	14.28571429	49.03381643	74.54545455	-0.021449648	0.490338164	0.278224945	0.015762329
lambda_0.6	RF	fold8	45	2	5	3	55	37.5	95.74468085	60	66.62234043	87.27272727	0.407705046	0.666223404	0.28464222	0.016253233
lambda_0.6	RF	fold9	47	1	3	4	55	57.14285714	97.91666667	80	77.5297619	92.72727273	0.638310642	0.775297619	0.284719706	0.015556574
lambda_0.6	RF	fold10	39	3	5	8	55	61.53846154	92.85714286	72.72727273	77.1978022	85.45454545	0.577746665	0.771978022	0.281813145	0.01566124
lambda_0.6	SVM_L	fold1	32	14	4	6	56	60	69.56521739	30	64.7826087	67.85714286	0.236316336	0.647826087	0.007630587	0.000493765
lambda_0.6	SVM_L	fold2	30	15	3	7	55	70	66.66666667	31.81818182	68.33333333	67.27272727	0.288675135	0.683333333	0.006332159	0.00050807
lambda_0.6	SVM_L	fold3	41	8	1	5	55	83.33333333	83.67346939	38.46153846	83.50340136	83.63636364	0.491695507	0.835034014	0.006191254	0.000451565
lambda_0.6	SVM_L	fold4	34	10	2	9	55	81.81818182	77.27272727	47.36842105	79.54545455	78.18181818	0.497067423	0.795454545	0.005816698	0.000453949
lambda_0.6	SVM_L	fold5	37	7	1	10	55	90.90909091	84.09090909	58.82352941	87.5	85.45454545	0.649183817	0.875	0.005865097	0.000421047
lambda_0.6	SVM_L	fold6	35	12	0	8	55	100	74.46808511	40	87.23404255	78.18181818	0.545776823	0.872340426	0.00561595	0.00039196
lambda_0.6	SVM_L	fold7	36	10	2	7	55	77.77777778	78.26086957	41.17647059	78.01932367	78.18181818	0.448612691	0.780193237	0.005151272	0.000377893
lambda_0.6	SVM_L	fold8	39	8	1	7	55	87.5	82.9787234	46.66666667	85.2393617	83.63636364	0.557925648	0.852393617	0.004984856	0.000360489
lambda_0.6	SVM_L	fold9	39	9	2	5	55	71.42857143	81.25	35.71428571	76.33928571	80	0.403039565	0.763392857	0.004842281	0.000376463
lambda_0.6	SVM_L	fold10	32	10	3	10	55	76.92307692	76.19047619	50	76.55677656	76.36363636	0.4690862	0.765567766	0.004731178	0.000348568
